# Supplementary material for: Identification of Logic Relationships between Genes and Subtypes of Non-Small Cell Lung Cancer
Source: PLoS One. 2014 Apr 17;9(4):e94644. doi: 10.1371/journal.pone.0094644 (PMC3990524; doi:10.1371/journal.pone.0094644)
Supplement: Appendix S2 — The phenotype data and the probe data. (ZIP) [file pone.0094644.s002.zip]

Archive with 3 entries (2 files):
- Appendix7/raw_phenotype_data.mat
- Appendix7/raw_probe_data.mat
- Appendix7/
