# Supplementary material for: Identification of Logic Relationships between Genes and Subtypes of Non-Small Cell Lung Cancer
Source: PLoS One. 2014 Apr 17;9(4):e94644. doi: 10.1371/journal.pone.0094644 (PMC3990524; doi:10.1371/journal.pone.0094644)
Supplement: Appendix S3 — Matlab codes of the current relationship-inference method. (ZIP) [file pone.0094644.s003.zip]

Archive with 12 entries (11 files):
- Appendix9/
- Appendix9/Cal_reverse_u1.m
- Appendix9/Cal_reverse_u2.m
- Appendix9/Compute_u_1.m
- Appendix9/Compute_u_2.m
- Appendix9/DD.m
- Appendix9/DD1.m
- Appendix9/Entroy.m
- Appendix9/FDR_rate.m
- Appendix9/Interentroy.m
- Appendix9/Value_u1.m
- Appendix9/instruction.txt
