# Supplementary material for: Identification of Logic Relationships between Genes and Subtypes of Non-Small Cell Lung Cancer
Source: PLoS One. 2014 Apr 17;9(4):e94644. doi: 10.1371/journal.pone.0094644 (PMC3990524; doi:10.1371/journal.pone.0094644)
Supplement: Appendix S3 — Matlab codes of the current relationship-inference method. (ZIP) [file pone.0094644.s003.zip › Appendix9/Cal_reverse_u1.m]

%%ÀûÓÃgene-AC¼äµÄÀàÐÍ£¬¼ÆËã·´¹ýÀ´µÄUÖµ
function [u_1]=Cal_reverse_U(Probe_NSCLC,Probe_40233_Normal,T1_NSCLC_bootstrap)
%%Probe_NSCLC--the first pehnotype
%%Probe_40233_Normal---the second pehnotype
%%T1_NSCLC_bootstrap---the type of the gene-phenotype logic relationships
 
Probe_Normal=Probe_40233_Normal;

NSCLC_biao=[ones(1,45) zeros(1,45)];
Normal_biao=[zeros(1,45) ones(1,45)];

[m,n]=size(Probe_Normal);
   
probe_sample=[];
probe_sample=[Probe_NSCLC Probe_Normal];
   

    
 %2£©calculate the random U and the random p-value
t=1;
     for i=1:m 
            Ai=probe_sample(i,:);
            if T1_NSCLC_bootstrap(i,1)==1
                u_1(i,t)=Value_u1(NSCLC_biao,Ai);
             
            elseif T1_NSCLC_bootstrap(i,1)==-1
                u_1(i,t)=Value_u1(NSCLC_biao,abs(ones(1,90)-Ai));
            end    
     end
