# Supplementary material for: Identification of Logic Relationships between Genes and Subtypes of Non-Small Cell Lung Cancer
Source: PLoS One. 2014 Apr 17;9(4):e94644. doi: 10.1371/journal.pone.0094644 (PMC3990524; doi:10.1371/journal.pone.0094644)
Supplement: Appendix S3 — Matlab codes of the current relationship-inference method. (ZIP) [file pone.0094644.s003.zip › Appendix9/Cal_reverse_u2.m]

function [U]=Compute_U2_reverse(Ai,Aj,Ak,E_NSCLC,Type)
%E_NSCLC=Entroy(Ak);
if Type==1
   S1=and(Ai,Aj);
   E=Entroy(S1);
   U=(E+E_NSCLC-Interentroy(Ak,S1))/E; 
elseif Type==2
   S2=not(and(Ai,Aj));
   E=Entroy(S2);
   U=(E+E_NSCLC-Interentroy(Ak,S2))/E; 
elseif Type==3
   S3=or(Ai,Aj);
   E=Entroy(S3);
   U=(E+E_NSCLC-Interentroy(Ak,S3))/E; 
elseif Type==4
   S4=not(or(Ai,Aj));
   E=Entroy(S4);
   U=(E+E_NSCLC-Interentroy(Ak,S4))/E; 
elseif Type==5
    S5_1=and(Ai,not(Aj));
    E=Entroy(S5_1);
    U=(E+E_NSCLC-Interentroy(Ak,S5_1))/E; 
elseif Type==6
    S5_2=and(not(Ai),Aj);
    E=Entroy(S5_2);
    U=(E+E_NSCLC-Interentroy(Ak,S5_2))/E; 
elseif Type==7
     S6_1=or(Ai,not(Aj));
     E=Entroy(S6_1);
     U=(E+E_NSCLC-Interentroy(Ak,S6_1))/E; 
elseif Type==8
     S6_2=or(not(Ai),Aj);
     E=Entroy(S6_2);
     U=(E+E_NSCLC-Interentroy(Ak,S6_2))/E; 
elseif Type==9
     S7=not(xor(Ai,Aj));
     E=Entroy(S7);
     U=(E+E_NSCLC-Interentroy(Ak,S7))/E; 
elseif Type==10
     S8=xor(Ai,Aj);
     E=Entroy(S8);
     U=(E+E_NSCLC-Interentroy(Ak,S8))/E; 
end
           
