# Supplementary material for: Identification of Logic Relationships between Genes and Subtypes of Non-Small Cell Lung Cancer
Source: PLoS One. 2014 Apr 17;9(4):e94644. doi: 10.1371/journal.pone.0094644 (PMC3990524; doi:10.1371/journal.pone.0094644)
Supplement: Appendix S3 — Matlab codes of the current relationship-inference method. (ZIP) [file pone.0094644.s003.zip › Appendix9/Compute_u_1.m]

  function [U_1_AC,T_1_AC]=Compute_u_1(Probe_01,AC_biao)
%Probe_01: the binary probe data
%AC_biao:  the phenotype profile data

U_1_AC=Value_u1(Probe_01,AC_biao); 
[dd1,dd2]=DD1(Probe_01,AC_biao); 
if dd1>dd2
     T_1_AC=1;
else 
     T_1_AC=-1;
end
