# Supplementary material for: Identification of Logic Relationships between Genes and Subtypes of Non-Small Cell Lung Cancer
Source: PLoS One. 2014 Apr 17;9(4):e94644. doi: 10.1371/journal.pone.0094644 (PMC3990524; doi:10.1371/journal.pone.0094644)
Supplement: Appendix S3 — Matlab codes of the current relationship-inference method. (ZIP) [file pone.0094644.s003.zip › Appendix9/Compute_u_2.m]

function [U_3,Type]=Compute_2(Ai,Aj,Ak)
%A=[0 0 1 1 1 0 1 0;0 1 1 1 1 1 0 1;0 0 0 0 1 0 0 1; 1 0 1 1 0 1 1 0;0 1 0 1 0 0 0 0;1 1 0 1 0 1 0 1];

E=Entroy(Ak); %%A1¸ÄÎªA±íÊ¾01¾ØÕó
        if E~=0
           S=and(Ai,Aj);
           U1=(E+Entroy(S)-Interentroy(Ak,S))/E; 
           S2=not(and(Ai,Aj));
           
           S3=or(Ai,Aj);
           U3=(E+Entroy(S3)-Interentroy(Ak,S3))/E;
           S4=not(or(Ai,Aj));  
           
                   
                   
           S5_1=and(Ai,not(Aj));
           S5_2=and(not(Ai),Aj);
           U5_1=(E+Entroy(S5_1)-Interentroy(Ak,S5_1))/E;
           U5_2=(E+Entroy(S5_2)-Interentroy(Ak,S5_2))/E;                  
           S6_1=or(Ai,not(Aj));
           S6_2=or(not(Ai),Aj);
          
           S7=not(xor(Ai,Aj));
           U7=(E+Entroy(S7)-Interentroy(Ak,S7))/E;
           S8=xor(Ai,Aj);
           
           
           p1=0;
           p2=0;
           p3=0;
           p5_1=0;
           p5_2=0;
           p6_1=0;
           p6_2=0;
           p7=0;
           p8=0;
           
           
           p1=DD(S,Ak);%Âß¼­'1'µÄÖ§³Ö¶È
           p2=DD(S2,Ak);%Âß¼­'2'µÄÖ§³Ö¶È
           p3=DD(S3,Ak);%Âß¼­'3'µÄÖ§³Ö¶È
           p4=DD(S4,Ak);%Âß¼­'4'µÄÖ§³Ö¶È
           p5_1=DD(S5_1,Ak);
           p5_2=DD(S5_2,Ak);
           p6_1=DD(S6_1,Ak);
           p6_2=DD(S6_2,Ak);
           p7=DD(S7,Ak);
           p8=DD(S8,Ak);
           
           T=[U1 U3 U5_1 U5_2 U7];
           m1=max(T);
           
            %%ÅÐ¶ÏÂß¼­ÀàÐÍ²¢´æ´¢
            if m1==U1
               if p2>p1
                  Type='2'; 
                else 
                  Type='1'; 
                end
                      
            elseif m1==U3
                if p3>p4
                   Type='3'; 
                else 
                   Type='4'; 
                end
            elseif m1==U5_1
                 if  p6_2>p5_1
                     Type='6_2'; 
                 else 
                    Type='5_1'; 
                 end          
                             
            elseif m1==U5_2
                if  p6_1>p5_2
                   Type='6_1'; 
                else 
                   Type='5_2'; 
                end      
                         
            elseif m1==U7
                if  p8>p7
                   Type='8'; 
                else 
                   Type='7'; 
                end      
                         
            end
             U_3=m1;
        elseif E==0
              U_3=0;
              Type='0';
        end
      
