# Supplementary material for: Identification of Logic Relationships between Genes and Subtypes of Non-Small Cell Lung Cancer
Source: PLoS One. 2014 Apr 17;9(4):e94644. doi: 10.1371/journal.pone.0094644 (PMC3990524; doi:10.1371/journal.pone.0094644)
Supplement: Appendix S3 — Matlab codes of the current relationship-inference method. (ZIP) [file pone.0094644.s003.zip › Appendix9/DD.m]

%ÇóI,JÖ§³Ö¶È
function s=DD(I,J)
%I=[0 1 1 0 1 1 1 0 0 0 0 0 1 1 1 1]
%J=[1 1 1 0 1 0 1 0 1 0 0 0 1 1 0 1]
[m,n]=size(I);
t=0;%¼ÇÂ¼AÓëBÍ¬Ê±³öÏÖµÄ´ÎÊý
  for i=1:1:n
      if I(i)==1&&J(i)==1
         t=t+1;
      end
end
s=t/n;
