# Supplementary material for: Identification of Logic Relationships between Genes and Subtypes of Non-Small Cell Lung Cancer
Source: PLoS One. 2014 Apr 17;9(4):e94644. doi: 10.1371/journal.pone.0094644 (PMC3990524; doi:10.1371/journal.pone.0094644)
Supplement: Appendix S3 — Matlab codes of the current relationship-inference method. (ZIP) [file pone.0094644.s003.zip › Appendix9/DD1.m]

%ÇóI,JÖ§³Ö¶È
function [s1,s2]=DD1(I,J)
%I=[0 1 1 0 1 1 1 0 0 0 0 0 1 1 1 1]
%J=[1 1 1 0 1 0 1 0 1 0 0 0 1 1 0 1]
[m,n]=size(I);
t1=0;%¼ÇÂ¼IÓëJ¼ä·ûºÏµÚÒ»ÖÖÂß¼­¹ØÏµµÄ´ÎÊý
t2=0;%¼ÇÂ¼IÓëJ¼ä·ûºÏµÚ¶þÖÖÂß¼­¹ØÏµµÄ´ÎÊý
  for i=1:1:n
      if I(i)==J(i)
         t1=t1+1;
      elseif I(i)==~J(i)
         t2=t2+1;
      end
end
s1=t1/n;
s2=t2/n;
