# Supplementary material for: Identification of Logic Relationships between Genes and Subtypes of Non-Small Cell Lung Cancer
Source: PLoS One. 2014 Apr 17;9(4):e94644. doi: 10.1371/journal.pone.0094644 (PMC3990524; doi:10.1371/journal.pone.0094644)
Supplement: Appendix S3 — Matlab codes of the current relationship-inference method. (ZIP) [file pone.0094644.s003.zip › Appendix9/Entroy.m]

%ÇóÏòÁ¿XµÄìØ,(¸ÅÂÊÎª0Ê±£¬Ëü¶ÔìØµÄ¹±Ï×Îª0)
function H_X=Entroy(X)
n=length(X);
X_1=nnz(X);%ÏòÁ¿XÖÐº¬1µÄ¸öÊý
X_0=n-X_1;%ÏòÁ¿XÖÐº¬0µÄ¸öÊý
p_0=X_0/n;%ÏòÁ¿XÖÐ0³öÏÖµÄ¸ÅÂÊ
if p_0==0
   I_0=0;
else
  I_0=-p_0*log(p_0);  
end
p_1=X_1/n;%ÏòÁ¿XÖÐ1³öÏÖµÄ¸ÅÂÊ
if p_1==0
    I_1=0;
else
  I_1=-p_1*log(p_1);  
end
H_X=I_0+I_1;%ÏòÁ¿XµÄìØH_X
        
