# Supplementary material for: Identification of Logic Relationships between Genes and Subtypes of Non-Small Cell Lung Cancer
Source: PLoS One. 2014 Apr 17;9(4):e94644. doi: 10.1371/journal.pone.0094644 (PMC3990524; doi:10.1371/journal.pone.0094644)
Supplement: Appendix S3 — Matlab codes of the current relationship-inference method. (ZIP) [file pone.0094644.s003.zip › Appendix9/FDR_rate.m]

%%%%»ùÓÚÒÑÓÐµÄACÓëSCCµÄÒ»½×Âß¼­¹ØÏµ£¬¼ÆËãÒ»½×¹ØÏµËùÉæ¼°µÄÌ½ÕëÊý¾ÝÓÉËæ»úµÃµ½µÄ±íÐÍÏòÁ¿Êý¾ÝÖ®¼äµÄËæ»úuÖµ
function [mean_N_r,N_r]=FDR_rate(probe_sample,NSCLC_biao,ran_number,thre)

[m,n]=size(probe_sample);
for i=1:m
    Ai=probe_sample(i,:);  
    for k=1:ran_number
        a=randperm(n);
        Ai_ran=Ai(a);
        [u1_gene_NSCLC_ran(i,k),T_1]=Compute_u_1(Ai_ran,NSCLC_biao);
        [u1_NSCLC_gene_ran(i,k)]=Cal_reverse_U2(T_1,Ai_ran,NSCLC_biao);
    end 
end

%%%%%%%%%%%%%%%%%%%%%%%%%%%%%%%%%%%%%%%%%%%%%%%%%%%%%%%%
for k=1:ran_number
    N_r(k)=nnz(u1_gene_NSCLC_ran(:,k)>thre&u1_NSCLC_gene_ran(:,k)>thre);
end
mean_N_r=mean(N_r);
