# Supplementary material for: Identification of Logic Relationships between Genes and Subtypes of Non-Small Cell Lung Cancer
Source: PLoS One. 2014 Apr 17;9(4):e94644. doi: 10.1371/journal.pone.0094644 (PMC3990524; doi:10.1371/journal.pone.0094644)
Supplement: Appendix S3 — Matlab codes of the current relationship-inference method. (ZIP) [file pone.0094644.s003.zip › Appendix9/Interentroy.m]

%Çó0-1ÏòÁ¿X£¬YµÄÁªºÏìØ
function H_XY=Interentroy(X,Y)

%X=[0 1 1 0 1 1 1 0 0 0 0 0 1 1 1 1];
%Y=[1 1 1 0 1 0 1 0 1 0 0 0 1 1 0 1];
n=length(X);
XY_00=0;%ÏòÁ¿XºÍY¶ÔÓ¦·ÖÁ¿ÖÐº¬00µÄ¸öÊý
XY_01=0;%ÏòÁ¿XºÍY¶ÔÓ¦·ÖÁ¿ÖÐº¬01µÄ¸öÊý;
XY_10=0;%ÏòÁ¿XºÍY¶ÔÓ¦·ÖÁ¿ÖÐº¬10µÄ¸öÊý;
XY_11=0;%ÏòÁ¿XºÍY¶ÔÓ¦·ÖÁ¿ÖÐº¬11µÄ¸öÊý;
A=X+Y;
B=X-Y;

XY_00=nnz(A==0);
XY_01=nnz(B==-1);
XY_10=nnz(B==1);
XY_11=nnz(A==2);


p_00=XY_00/n;%ÏòÁ¿XºÍY¶ÔÓ¦·ÖÁ¿ÖÐ³öÏÖ00µÄ¸ÅÂÊ
if p_00==0
   I_00=0;
else
   I_00=-p_00*log(p_00); 
end
p_01=XY_01/n;%ÏòÁ¿XºÍY¶ÔÓ¦·ÖÁ¿ÖÐ³öÏÖ01µÄ¸ÅÂÊ
if p_01==0
   I_01=0;
else
  I_01=-p_01*log(p_01);  
end
p_10=XY_10/n;%ÏòÁ¿XºÍY¶ÔÓ¦·ÖÁ¿ÖÐ³öÏÖ10µÄ¸ÅÂÊ
if p_10==0
   I_10=0;
else
  I_10=-p_10*log(p_10); 
end
p_11=XY_11/n;%ÏòÁ¿XºÍY¶ÔÓ¦·ÖÁ¿ÖÐ³öÏÖ11µÄ¸ÅÂÊ
if p_11==0
   I_11=0;
else
  I_11=-p_11*log(p_11);   
end
H_XY=I_00+I_01+I_10+I_11;
        
