# Supplementary material for: Identification of Logic Relationships between Genes and Subtypes of Non-Small Cell Lung Cancer
Source: PLoS One. 2014 Apr 17;9(4):e94644. doi: 10.1371/journal.pone.0094644 (PMC3990524; doi:10.1371/journal.pone.0094644)
Supplement: Appendix S3 — Matlab codes of the current relationship-inference method. (ZIP) [file pone.0094644.s003.zip › Appendix9/Value_u1.m]

%A¶ÔBµÄÒ»½×Âß¼­uÖµ
function u_1=Value_u1(A,B)
t=Entroy(B);
if t==0
    u_1=0;
else
    u_1=(Entroy(A)+t-Interentroy(A,B))/t;
end
