# Supplementary material for: Identification of Logic Relationships between Genes and Subtypes of Non-Small Cell Lung Cancer
Source: PLoS One. 2014 Apr 17;9(4):e94644. doi: 10.1371/journal.pone.0094644 (PMC3990524; doi:10.1371/journal.pone.0094644)
Supplement: Appendix S3 — Matlab codes of the current relationship-inference method. (ZIP) [file pone.0094644.s003.zip › Appendix9/instruction.txt]

1. Compute_u_1-----Calculate the uncertainty coefficients of logic pairwises
   Compute_u_1-----Calculate the uncertainty coefficients of logic triplets
2. Cal_reverse_u1 -----calculate the reverse uncertainty coefficients of logic pairwises
   Cal_reverse_u2 -----calculate the reverse uncertainty coefficients of logic triplets
3. FDR_rate-----calculate the false discovery rate
