# Supplementary material for: Identification of Logic Relationships between Genes and Subtypes of Non-Small Cell Lung Cancer
Source: PLoS One. 2014 Apr 17;9(4):e94644. doi: 10.1371/journal.pone.0094644 (PMC3990524; doi:10.1371/journal.pone.0094644)
Supplement: Table S4 — Probes sorted by the non-negative matrix factorization method. (XLSX) [file pone.0094644.s007.xlsx]

## Sheet: NMF
Genes ranked by NMF
'HELLS'
'CCNB1'
'CEP55'
'BIRC5'
'C1orf135'
'IQGAP3'
'KIF23'
'CENPA'
'FERMT1'
'BUB1B'
'KIF2C'
'CDC20'
'C1orf112'
'ANLN'
'GINS2'
'SIX4'
'CDT1'
'KIF11'
'CENPE'
'RBM19'
'CENPF'
'CHEK1'
'ASPM'
'FANCI'
'FBXO32'
'HMMR'
'KIF2C'
'CDCA5'
'DEPDC1'
'EZH2'
'CDCA3'
'FASTK'
'AP1S1'
'HMG4L'
'MCM4'
'GJB2'
'GREM1'
'BUB1'
'CDCA2'
'NEK2'
'ECE2'
'EFNA4'
'TOP2A'
'MSI2'
'AURKB'
'MPHOSPH9'
'GYLTL1B'
'MELK'
'TOP2A'
'CHRNA5'
'DNMT3A'
'KIF15'
'C16orf75'
'LOC100131914'
'DEPDC1B'
'CHEK1'
'MND1'
'ESPL1'
'DLGAP5'
'FAM64A'
'OIP5'
'SLC25A15'
'TRRAP'
'PI15'
'FGFR1OP'
'UCK2'
'ALG3'
'MRPL11'
'MPHOSPH9'
'KIF22'
'TTK'
'LAD1'
'RAD51'
'MKI67'
'CCNA2'
'NUF2'
'CASC5'
'KIF20A'
'MCM10'
'KIF18B'
'NCAPG'
'BLM'
'SRD5A1'
'MMP11'
'WDR5'
'TK1'
'CDC6'
'FASTK'
'MKI67'
'SPC25'
'GREM1'
'PDK1'
'MCM4'
'BDH1'
'CEP72'
'LMNB2'
'PSAT1'
'PPFIA1'
'MCCC2'
'KIF14'
'ABCB6'
'WDHD1'
'C19orf48'
'TPX2'
'EPR1'
'GTSE1'
'EPHB3'
'PTHLH'
'LASS6'
'GTSE1'
'MAD2L1'
'CDCA3'
'TMEM132A'
'FNDC1'
'KISS1R'
'ZFAT'
'FAM158A'
'ALDH3B2'
'ARHGEF19'
'PLK4'
'FERMT1'
'FANCI'
'GTF3C2'
'UBE2T'
'TK1'
'SLC2A5'
'ABCC5'
'GINS1'
'C1orf31'
'BMP1'
'HELLS'
'SFN'
'CENPF'
'FOXM1'
'TDP1'
'S100A2'
'C12orf48'
'LOC100134128'
'C12orf66'
'CDYL'
'NDC80'
'DEPDC7'
'PKMYT1'
'E2F7'
'INO80B'
'APOOL'
'ATP11B'
'CA9'
'NEK2'
'MAGOHB'
'CCNE1'
'AVL9'
'PRIM2'
'TROAP'
'FAM54A'
'KIF14'
'LOC284926'
'SPATS2'
'PREP'
'XDH'
'TET1'
'HJURP'
'BIRC5'
'TACC3'
'ADAMTS12'
'PRRC1'
'TCF19'
'CDH3'
'CHTF18'
'TFAP2A'
'CCHCR1'
'PIK3R2'
'CTTN'
'PCDH7'
'C10orf18'
'SUSD4'
'CCNE2'
'NHS'
'C10orf57'
'KIF4A'
'SLC39A14'
'E2F8'
'TMEM194A'
'RANGAP1'
'SMURF1'
'AURKA'
'FERMT1'
'CDKN3'
'ATAD2'
'C3orf21'
'COL11A1'
'RALGPS2'
'MMP1'
'PPAP2C'
'ENAH'
'MPP6'
'HS6ST2'
'FZD3'
'MFSD3'
'TMPRSS4'
'NPM3'
'ODZ4'
'WISP1'
'ATP11B'
'STYK1'
'KRT15'
'SPAG4'
'WASF1'
'DLG3'
'MCM4'
'CARS'
'FBXL20'
'FH'
'PRKCI'
'ALG10'
'CENPO'
'POLA2'
'RPL39L'
'KIAA1522'
'ADAM12'
'PLK1'
'SLC25A10'
'RBAK'
'LSM14B'
'NEIL3'
'ALG1'
'EGLN3'
'TMTC4'
'SLC39A6'
'DEPDC1'
'RBM14'
'SLC6A8'
'CSTF1'
'ATAD2'
'MSI2'
'C22orf9'
'U2AF2'
'DHX35'
'EXOC4'
'RGS17'
'B3GALNT2'
'SLC30A6'
'MGC2752'
'FOXK2'
'SIX1'
'PAK1'
'UHRF1'
'FAM152A'
'PVRL4'
'DGKA'
'OVOL1'
'CHAF1A'
'IGF2BP3'
'MLF1IP'
'CALU'
'C6orf168'
'SOX2'
'USP45'
'BYSL'
'KIAA1524'
'KRT17'
'CDCA8'
'HMMR'
'C12orf48'
'COL7A1'
'FAM168B'
'MRE11A'
'HPS3'
'FAP'
'PRPF40A'
'RFC3'
'PRIM2'
'GART'
'ITGB4'
'MYO19'
'TRMU'
'STYK1'
'CRABP2'
'C2orf37'
'LMAN1'
'TIMM8A'
'SESN3'
'XPO5'
'RFC5'
'MPZL1'
'LOC440731'
'BTBD11'
'LOX'
'HSPA4L'
'TRIM59'
'ATP13A3'
'HIST1H2BH'
'TMTC4'
'ATL2'
'SHCBP1'
'NUDT1'
'ITCH'
'PI3'
'NUSAP1'
'FAM62B'
'CA12'
'KRT80'
'KLHL24'
'KRT6A'
'SIPA1L3'
'H2AFX'
'C1orf74'
'DCUN1D1'
'FANCE'
'PPAT'
'KREMEN1'
'COL10A1'
'ASF1B'
'WHSC1'
'BIRC5'
'C9orf140'
'CTSL2'
'ADAM12'
'DIO2'
'TFRC'
'TOP1MT'
'BOP1'
'MAN1A2'
'HSPA4'
'KIF18A'
'HS3ST3A1'
'ZBTB25'
'CENPN'
'PBK'
'PAK6'
'LRP8'
'CDC7'
'ANKRD22'
'FLNB'
'LMBR1'
'DKC1'
'TIMM17B'
'AKR1B10'
'SENP1'
'RNF126'
'MARVELD3'
'CDC6'
'NR2C2'
'DEPDC1'
'RAD54B'
'KIAA1333'
'NCAPH'
'PTHLH'
'NXT2'
'RTN4R'
'CLASP1'
'NCOA2'
'GNB1L'
'C11orf82'
'CDKN3'
'SLC6A8'
'CENPN'
'IGSF9'
'MAPK12'
'SS18'
'TWIST1'
'CCHCR1'
'SCG5'
'RP6-213H19.1'
'CDC2'
'GNA13'
'NCAPD2'
'RCCD1'
'COL11A1'
'FSCN1'
'COL12A1'
'ARNTL2'
'CLPB'
'PRR5'
'DIO2'
'CDCA7'
'NFS1'
'HERC4'
'MSI2'
'TBL1X'
'MARK2'
'KIAA1217'
'CLDN1'
'UGCGL1'
'TFDP1'
'MAP7'
'CTTN'
'YDJC'
'PRKDC'
'RC3H2'
'STIL'
'CDH1'
'HPS3'
'LIG3'
'SMC3'
'LOC100131110'
'SCD'
'NUP50'
'RTN4IP1'
'SS18'
'NEDD1'
'TOR3A'
'SUPT16H'
'DST'
'NRIP3'
'B3GNT5'
'GM2A'
'EXO1'
'FAM27E3'
'TTC26'
'FUS'
'CDC2'
'FBXO11'
'ABCC1'
'SPRR1A'
'FRK'
'HELLS'
'ERCC8'
'GFPT1'
'PLD1'
'PRR7'
'LMAN1'
'GALNT14'
'C6orf106'
'CENPI'
'LRRC15'
'ZNF273'
'ZCCHC7'
'F2RL1'
'PTPN14'
'PGF'
'FOXRED1'
'GSG2'
'GNB5'
'NAPEPLD'
'SORD'
'FAM83A'
'SLC16A1'
'UCHL1'
'DEPDC1'
'RFC2'
'C10orf2'
'TIMM8B'
'HRASLS'
'CENPK'
'SLC7A8'
'SC65'
'NUCKS1'
'STRBP'
'PTPN23'
'C16orf14'
'FANCD2'
'LRRC8E'
'CHEK1'
'HS6ST2'
'SQLE'
'STX6'
'ATAD2'
'RPS19'
'CRKL'
'RSRC1'
'NCAPG'
'TUBGCP3'
'LIG3'
'B4GALT4'
'GPX2'
'FEN1'
'CELSR2'
'KCTD1'
'FBXO5'
'USP5'
'DHCR7'
'FLJ39632'
'IL20RB'
'EGLN1'
'UGT8'
'LRP12'
'PLD1'
'SLC44A5'
'ANLN'
'CCNE2'
'HS6ST2'
'YIPF2'
'BCL11A'
'GPT2'
'SNX5'
'MMP12'
'FAM108B1'
'SOX2'
'GM2A'
'HMGA2'
'TFG'
'TRPS1'
'XPO6'
'ASB7'
'PAQR4'
'PRAME'
'ASPM'
'ZNF643'
'FEM1B'
'PHTF2'
'TBL1X'
'KNTC1'
'MRTO4'
'UBE4B'
'FANCG'
'SULF1'
'TNRC18'
'SSR3'
'GOLGA3'
'CA12'
'TSEN15'
'TMEM201'
'ATP6V1E2'
'TMEM158'
'SMOX'
'YDD19'
'BEND6'
'TSPAN5'
'CDT1'
'2011/9/11'
'RANBP9'
'POFUT1'
'SAR1A'
'MPDU1'
'KIAA0090'
'NDE1'
'ARG2'
'C18orf25'
'HR'
'CENPA'
'LOC401320'
'USP28'
'ZNF367'
'ABCC5'
'FIGNL1'
'GINS3'
'DSC3'
'PDLIM4'
'C19orf52'
'RAD51C'
'DLG1'
'ITGA2'
'ZNF827'
'CDK5R1'
'IGF2BP3'
'SLC38A10'
'NOC2L'
'CHD4'
'PLEC1'
'SEL1L'
'LOC728344'
'H2AFX'
'NFYA'
'KIAA1919'
'SLC1A4'
'CHMP6'
'KCTD5'
'MSH6'
'IGHM'
'DDX52'
'CDC25C'
'TBRG4'
'SLC7A11'
'ATP11B'
'CYP27B1'
'CASP2'
'ADC'
'CTDSPL2'
'MKI67'
'CTNNA1'
'LOC100130930'
'TRUB1'
'LOC100129720'
'NIPA1'
'RAD51L3'
'C1S'
'RTN4IP1'
'SKIL'
'SCUBE3'
'COL1A1'
'PLK4'
'THADA'
'MRPL19'
'SCYL2'
'IGFBP5'
'DSCC1'
'TP73'
'BRCA1'
'GTF2I'
'KRI1'
'SMAD3'
'NQO1'
'PDXP'
'FBXO45'
'RC3H2'
'DENND1A'
'PAFAH1B3'
'SP1'
'ETNK1'
'TYSND1'
'FKBP15'
'CXCL13'
'ACVR1C'
'MED23'
'SPRR1B'
'PIK3CB'
'CENPI'
'QSER1'
'GFM1'
'EXDL2'
'LMBR1'
'COL10A1'
'SLC35E4'
'SGSM3'
'ADAMDEC1'
'TRAF7'
'KRT17'
'SPTLC1'
'FAM105B'
'GABPB1'
'BCL11A'
'PUSL1'
'CBX2'
'BICD1'
'GINS3'
'CABYR'
'RMND5A'
'RNF40'
'TBC1D20'
'KIAA0859'
'SYNJ2'
'FNTB'
'RNPS1'
'REXO4'
'PGM3'
'PSMB2'
'BRCA2'
'SMEK2'
'DNMT3B'
'NXPH4'
'CCRN4L'
'STIP1'
'FLJ14213'
'GJA3'
'GSTCD'
'MKI67'
'TMEM182'
'SELI'
'IPO8'
'ALDH16A1'
'FAM29A'
'MRPS5'
'EYA3'
'C20orf117'
'RNF43'
'OTUB2'
'SUV39H1'
'GTDC1'
'HOXB7'
'TBC1D16'
'OCRL'
'SNX19'
'TNFRSF18'
'TROAP'
'BCL2L11'
'TFAP2A'
'BCL7A'
'COMMD4'
'TCF3'
'MLF1IP'
'RNF175'
'PSPH'
'SLC7A5'
'NR2F6'
'LY6K'
'CENPH'
'FOXRED2'
'EPRS'
'EPN3'
'GMPPA'
'SMAD5'
'USP28'
'CBFB'
'C12orf52'
'CXCL14'
'POLD1'
'PRSS1'
'TCF3'
'RNF126'
'MTMR1'
'MICALL1'
'DPH2'
'SGPL1'
'ERMP1'
'C6orf106'
'GCDH'
'NIPSNAP1'
'SESN3'
'DDX3X'
'AMFR'
'HIST1H2BD'
'AIFM2'
'TMTC3'
'LRP12'
'SSX2IP'
'SPHK1'
'IPP'
'PHTF2'
'TTC37'
'ABI2'
'LANCL1'
'SOX12'
'ARFGEF2'
'POMGNT1'
'NUP155'
'CENPM'
'RBM35A'
'THY1'
'RFWD3'
'ELOVL6'
'SLC6A8'
'RAB42'
'B4GALT1'
'DHFR'
'MCM5'
'DDX11'
'NUDT5'
'SCAMP1'
'SLC39A6'
'EDC3'
'PSAT1'
'SETX'
'TYMS'
'PTPRF'
'C16orf88'
'ALDH1L2'
'PTPN11'
'CCDC22'
'SUSD4'
'NETO2'
'EZR'
'CCDC21'
'MECR'
'SLC39A9'
'C11orf80'
'SPAG5'
'STC1'
'KIF20B'
'TTYH3'
'RBM15'
'ATXN7L3'
'C21orf70'
'PANK3'
'RNF7'
'MMP14'
'UBE2NL'
'SMARCA4'
'C1orf106'
'OTUB1'
'XRCC4'
'RNMT'
'CSNK2A1'
'ELK3'
'CEP152'
'PUS7L'
'IGHG1'
'MEGF8'
'GPR87'
'C1orf43'
'CSTF2'
'RAD51AP1'
'CCNA2'
'IRF6'
'HPS1'
'GDA'
'YKT6'
'YRDC'
'PATZ1'
'TLK1'
'HPSE'
'RHOD'
'SRPX2'
'ZFPL1'
'CXCL14'
'RMND1'
'TAF1'
'ENTPD7'
'C16orf57'
'XRN1'
'FAM55C'
'NMU'
'SEC61A1'
'YKT6'
'CDCP1'
'FOLH1'
'GEMIN4'
'ROD1'
'KIAA0101'
'CHAF1A'
'STEAP3'
'FAM62B'
'PLEKHG4'
'BPTF'
'BAIAP2L1'
'C19orf6'
'MARS2'
'NOX4'
'CDK2'
'MATR3'
'CA12'
'XYLT2'
'SYNJ2'
'TUBGCP2'
'NUP62CL'
'MBD1'
'RBM14'
'PIGM'
'SLAIN2'
'UBE3C'
'NUP62'
'TP53BP1'
'PTCD1'
'CXADR'
'ADAM23'
'AP1S3'
'NAB1'
'AP1GBP1'
'GSDMC'
'EPN3'
'ZNF703'
'MRPL2'
'WDR36'
'TSGA14'
'ROD1'
'WDR67'
'STAT1'
'CAMSAP1'
'DAPL1'
'NLK'
'SERPINB5'
'MYBL2'
'HMGB3'
'FKSG49'
'CROT'
'FBXO31'
'LPGAT1'
'MGA'
'COL18A1'
'ZMAT3'
'OSMR'
'PDGFRL'
'BTRC'
'CHPF'
'CASP2'
'FGD6'
'FLOT2'
'PDLIM5'
'GRHL1'
'COL4A1'
'ZNF74'
'LOC100129022'
'KRT8P12'
'SULF2'
'ANGPT2'
'XPO7'
'C7orf64'
'OGDH'
'ORC2L'
'GPATCH2'
'GNS'
'FBLIM1'
'TRPS1'
'XIAP'
'CALD1'
'GCAT'
'RPAP1'
'DNA2'
'RNF38'
'CEP97'
'CEP68'
'SHMT2'
'METTL11A'
'GTF2F1'
'DBP'
'GEN1'
'SLC2A1'
'AURKA'
'INPP5F'
'SRPR'
'PLEKHG3'
'TLE3'
'ZNF598'
'CDCA7'
'SOS1'
'SLC16A9'
'HEATR7A'
'ZFR'
'GPSM2'
'SOX4'
'ARMC6'
'NANOS1'
'CHD1L'
'WDR4'
'TIMM44'
'PPP2R3A'
'ZNF273'
'FARSA'
'CAB39'
'SAFB'
'MTERF'
'C4orf46'
'NCOA5'
'MMP10'
'FOXJ3'
'MBNL1'
'TELO2'
'LINS1'
'PLAGL2'
'CXCL6'
'PLD1'
'CALML3'
'TIGD5'
'C16orf57'
'HOMER3'
'FAM161A'
'MCM7'
'EIF2C2'
'SCLY'
'MCM3APAS'
'C9orf41'
'NFYC'
'SMUG1'
'SPAG9'
'MTHFD1L'
'CHAF1A'
'HNRNPH1'
'EPHB4'
'PPIF'
'MTA3'
'H2AFY2'
'PATL1'
'TSPAN5'
'CKAP2L'
'ZNF107'
'HIP1R'
'LRFN3'
'MTSS1'
'LOH12CR1'
'SERPINB3'
'UEVLD'
'C1orf2'
'KLHL7'
'RAVER1'
'THY1'
'TFDP2'
'SMC2'
'MAT2A'
'MAX'
'THOC4'
'SLC7A1'
'FAM29A'
'CCNB2'
'CCDC99'
'BRMS1L'
'GPR137'
'UTX'
'CPT1A'
'GPRC5B'
'LOC729810'
'LOC728453'
'LOC100131262'
'C11orf80'
'C2orf3'
'DHX57'
'C7orf20'
'RIF1'
'FAM55C'
'WDR89'
'FAM169A'
'JHDM1D'
'DNAJC14'
'FAM73A'
'CEP350'
'TP53'
'SFXN1'
'IDE'
'NOC4L'
'EIF5A'
'CHD4'
'BCL2L11'
'GEMIN7'
'MOCS3'
'PUS7L'
'RBM9'
'C1orf55'
'ZFX'
'ZMYND19'
'ALDH1B1'
'CD109'
'GPR172A'
'SLC36A1'
'TMEM117'
'FBXO22'
'USP28'
'RFX7'
'TRUB2'
'PCGF1'
'PTGFRN'
'ZWILCH'
'RBL1'
'XIAP'
'COL1A1'
'DOLPP1'
'TMEM161A'
'SELI'
'LOC440434'
'FADS2'
'ATM'
'KRT16'
'LOC100129461'
'FAM83D'
'CHD2'
'BCAS4'
'RALGPS2'
'CUGBP1'
'PSD3'
'LAD1'
'CASP2'
'RAB6A'
'TKT'
'BCL11A'
'GOPC'
'RABGAP1L'
'ZNF318'
'TRIM32'
'BGN'
'FIP1L1'
'PHTF2'
'NCAPG2'
'TRIM59'
'CDKN2AIPNL'
'KIAA1128'
'XKR8'
'TFDP1'
'DARS2'
'TTC26'
'TSPAN5'
'SART3'
'SLC35C2'
'POP1'
'MTG1'
'PCYT1A'
'AKR7A3'
'SDK1'
'C5orf34'
'PNO1'
'GTPBP1'
'TTMA'
'TRPV4'
'SLC7A11'
'UBE4B'
'AHDC1'
'FZR1'
'GIGYF2'
'KIAA1715'
'TIA1'
'XPO7'
'RPS10'
'NFRKB'
'SDK1'
'G3BP1'
'GPAM'
'KIAA1333'
'BRPF3'
'NNT'
'DIP2A'
'DPY19L1'
'CPSF4'
'PRPF6'
'VISA'
'SLC29A2'
'PRKAB1'
'UBE2C'
'L2HGDH'
'IGFBP5'
'ZNF280C'
'KLHL20'
'TMEM17'
'NARG2'
'GCAT'
'NOLC1'
'AKAP1'
'SPATA5L1'
'EP400'
'SKP2'
'FJX1'
'CDCA4'
'NHLRC2'
'TWF1'
'RYK'
'TMEM19'
'TSSC1'
'CD3EAP'
'API5'
'TMEM177'
'WDR66'
'GAB1'
'FAM117B'
'HAPLN3'
'SR140'
'ABI2'
'NF1'
'SLC30A7'
'PLEC1'
'AP2A1'
'CLCA2'
'POU2F1'
'WWOX'
'GPD2'
'GRWD1'
'ATAD2'
'LRP12'
'HUS1'
'DGCR8'
'SLC25A40'
'ELP3'
'C17orf63'
'AKR7A3'
'LMBR1'
'APBA3'
'SLC37A4'
'KIAA0802'
'STAMBP'
'PLEKHG4B'
'CD109'
'GPR125'
'TSKU'
'SRGAP1'
'TLK1'
'CHST3'
'ARHGAP5'
'MRPS34'
'PRELID2'
'RGMA'
'NLN'
'ARNTL2'
'TCF3'
'CLEC11A'
'KIAA1549'
'PXMP2'
'SPTLC1'
'KPNA6'
'NARG2'
'PPP2R2C'
'C16orf35'
'GNL3L'
'SLC16A1'
'GDF11'
'HTRA3'
'KIAA1211'
'WDR4'
'PRSS3'
'GNB5'
'DPP3'
'EHD3'
'PRC1'
'LRP5'
'MCM10'
'SMG7'
'L2HGDH'
'BRWD1'
'PRKAB2'
'GRK6'
'ISOC2'
'COL5A1'
'SPOCK1'
'SOX4'
'FSCN1'
'INPP5F'
'GART'
'USP34'
'GRSF1'
'CUGBP1'
'ARF6'
'CCDC58'
'APH1A'
'PDZD8'
'ATP8B2'
'MFAP3'
'C7orf27'
'PUS1'
'ARIH2'
'C1orf25'
'SMARCA4'
'MINK1'
'GLRX3'
'UBIAD1'
'RPRD1A'
'PCGF3'
'FRAP1'
'GNL3L'
'DAPK3'
'GCS1'
'GOPC'
'BAT2L'
'CPD'
'IGHG1'
'PYCR1'
'ARFGEF1'
'RHOB'
'BCL2L11'
'SREBF1'
'MPHOSPH9'
'MAP3K2'
'MET'
'BCL6'
'TXN2'
'ATP11B'
'RRP12'
'BRCA2'
'C11orf51'
'THOC2'
'IRF6'
'AFF4'
'NIPSNAP1'
'OGFOD2'
'PDCD11'
'C10orf12'
'MEX3A'
'ERLIN1'
'TNRC6B'
'BAT2L'
'MRPL17'
'C21orf45'
'ESM1'
'LPP'
'GTF2IRD1'
'SREBF2'
'LOC100128918'
'ENO3'
'JARID2'
'EHF'
'FAM160B2'
'PPP2R1B'
'CA12'
'CCNO'
'C4orf14'
'MFN1'
'DYRK2'
'DDX42'
'FTSJ1'
'GLT25D1'
'STK38'
'PEX13'
'PVT1'
'FAM54A'
'PDS5A'
'FZR1'
'CCDC64'
'CSTF3'
'FAM126B'
'EGLN3'
'TLK2'
'TTPAL'
'ILF3'
'BAT2D1'
'RAB35'
'THBS1'
'ANAPC1'
'ZNF146'
'SGOL2'
'NCRNA00084'
'PTPRA'
'FNDC3B'
'FBXW11'
'JMJD2A'
'GSTCD'
'ATR'
'PDPR'
'TTC3'
'BAD'
'HSF1'
'FBXL18'
'LEPREL2'
'ATRN'
'RAP2B'
'CALR'
'FANCI'
'RAB23'
'SFXN1'
'TNPO1'
'SPTLC2'
'ATP1B3'
'KRT6B'
'SAMD4B'
'XPO5'
'MAPK14'
'ITCH'
'C5orf22'
'HSPBP1'
'PIK3C2A'
'IL2RA'
'RRM1'
'FUT3'
'GLI3'
'HNRNPL'
'KIAA2026'
'ZDHHC8'
'IGF1R'
'ETAA1'
'RDH10'
'FBXO22'
'C16orf88'
'TPR'
'NAV1'
'G3BP2'
'SIX5'
'LEMD2'
'ELK1'
'PI3'
'LRP8'
'PDCD4'
'PIGS'
'SLC4A11'
'MCL1'
'NARG1'
'SCAMP5'
'SMG1'
'HOOK3'
'ABHD4'
'SMARCD1'
'MRPL44'
'LARP4'
'SERPINE1'
'TM9SF4'
'GRLF1'
'NF2'
'C9orf40'
'ASXL1'
'DDX49'
'PPTC7'
'WDR1'
'PTK2'
'RNF141'
'KCNK1'
'TPM3'
'FAM160A1'
'TRERF1'
'MAD2L1'
'FUT2'
'PHF19'
'ZXDC'
'TBL1XR1'
'MDFI'
'KLF3'
'KREMEN1'
'EML4'
'REEP3'
'HIBADH'
'FOXO6'
'C20orf196'
'LDB1'
'WDR66'
'SLC2A4RG'
'C1orf71'
'TFAP2C'
'TRAF4'
'KCNK6'
'SLC35D1'
'PMAIP1'
'ZNF785'
'CDC2L6'
'RPS6KA4'
'POLE'
'PHC3'
'SEC24A'
'TBCEL'
'FBXW7'
'ADAMTS5'
'C19orf24'
'BTG2'
'WIZ'
'UGT8'
'CYP2S1'
'CDK5'
'EML2'
'MARCKS'
'C22orf39'
'DHX35'
'NPAS2'
'SGOL2'
'KRT6B'
'MCM2'
'IKIP'
'GBP6'
'DLGAP4'
'SH3GL1'
'CNNM2'
'ANKRD32'
'COCH'
'AP3B1'
'CENPL'
'NFYA'
'C14orf21'
'HN1L'
'GART'
'UNC5B'
'PHC3'
'ADAT3'
'ACN9'
'DUS3L'
'NIPBL'
'TRMT2B'
'SLFN5'
'HIVEP2'
'RPAP3'
'PPAN'
'ASPH'
'TPD52L1'
'SENP1'
'WARS2'
'CLCN3'
'LOC644215'
'MLL'
'ATP2A2'
'S1PR5'
'RECQL4'
'C1orf163'
'CENPJ'
'ACOT7'
'KIAA1967'
'USP37'
'C4orf46'
'PANX1'
'PARG'
'C17orf63'
'TNKS2'
'C13orf23'
'UBE2H'
'TFCP2'
'SPRR2B'
'ZNF280B'
'NDE1'
'RASL11B'
'GLE1'
'IPPK'
'ZBTB44'
'PAK4'
'SMARCC1'
'SLMAP'
'RIN1'
'RAB3GAP2'
'RASSF9'
'DCUN1D4'
'C21orf56'
'EARS2'
'ACP1'
'CHRM3'
'PANK1'
'C19orf29'
'ZNF786'
'EXOSC4'
'HSF2'
'BTBD2'
'IL17RD'
'DHCR7'
'IL1RAP'
'TNFSF4'
'ZNF275'
'POLE2'
'SETD5'
'C7orf38'
'SMYD5'
'ZNF777'
'ZDHHC20'
'FAM119A'
'FBXL16'
'PPP2R5D'
'TUBB2B'
'TTLL4'
'SLC4A7'
'MYO7A'
'PPP1R3B'
'KIAA0090'
'CEP192'
'RNF40'
'PALB2'
'TGOLN2'
'CPSF2'
'FGD6'
'FBXL11'
'C20orf4'
'HEATR6'
'PAPOLG'
'ZNF805'
'F12'
'SNX13'
'ZNF576'
'ASPHD2'
'TTC30A'
'C12orf30'
'LOC653602'
'NIN'
'LINS1'
'SMC3'
'CSNK1G1'
'SCRIB'
'ZNF174'
'THY1'
'OSBP'
'DSG2'
'RBM26'
'ZKSCAN4'
'STX6'
'EPB41L4B'
'DNAJC11'
'TNK2'
'C5orf22'
'HIPK2'
'TMPO'
'NF1'
'LYRM7'
'SAPS2'
'FOXN3'
'CHAC2'
'RBM17'
'PIK3C2A'
'INSR'
'STAT5B'
'BMP7'
'STAMBP'
'CEP27'
'GRTP1'
'RBM25'
'GPR172A'
'2011/9/9'
'METTL6'
'SMC2'
'TSEN15'
'FLJ41757'
'TMEM143'
'ANKRD10'
'BRWD1'
'SLC16A3'
'ZNF93'
'MED28'
'TRPM2'
'MREG'
'DIP2A'
'MAZ'
'FBXO41'
'SEL1L'
'CENPQ'
'BIK'
'ADD1'
'TAF1A'
'DNASE2'
'RNGTT'
'ARHGDIA'
'RHEB'
'GPATCH8'
'EHHADH'
'VANGL1'
'PLEK2'
'GNL1'
'BAG4'
'GFM2'
'EXOC5'
'MFGE8'
'SBNO1'
'BAP1'
'PCGF5'
'KIAA1731'
'PSD3'
'LOC339344'
'TBL1XR1'
'TTPAL'
'VARS'
'NCLN'
'NFIC'
'ATG2B'
'SEC23IP'
'DENR'
'EARS2'
'C17orf81'
'ATF7'
'MIER3'
'FASTKD5'
'DHODH'
'C10orf28'
'IL6ST'
'DUS4L'
'SLC27A4'
'C1orf50'
'HOOK1'
'ELOVL6'
'PIAS2'
'SLC43A3'
'WDR76'
'NID1'
'CUL5'
'FAF2'
'SEMA4F'
'C16orf35'
'ZNF678'
'WDR77'
'ADAM10'
'PAFAH1B1'
'PPP2R5D'
'SLC16A1'
'MPZL2'
'SCAMP1'
'DENND5B'
'STC2'
'TRIP13'
'CEP120'
'DYRK2'
'GUF1'
'NUP188'
'NDUFS1'
'ITGBL1'
'GAL'
'ZNF277'
'NFRKB'
'MMP14'
'BRIP1'
'C1orf163'
'GSR'
'ETNK1'
'NUP98'
'PIGM'
'COL4A2'
'SAR1B'
'PIGN'
'ZNF567'
'DERL3'
'C18orf24'
'UBFD1'
'C1orf58'
'IGFBP3'
'KDELR3'
'NDE1'
'DLAT'
'CDK6'
'CCDC113'
'RNF219'
'PMS2L11'
'ZNF227'
'BCL2L13'
'GYG2'
'LOC440731'
'SNIP1'
'MCM8'
'KBTBD2'
'MKRN2'
'POLDIP3'
'BPHL'
'NUP210'
'CSGLCA-T'
'MRPL28'
'ROCK2'
'HARS2'
'TSFM'
'HSF1'
'ZC3H11A'
'HNT'
'FAM102A'
'MAPK8'
'DBN1'
'EIF4A2'
'RAPH1'
'BCL11B'
'KIAA0586'
'POSTN'
'SULF1'
'SEMA4B'
'VTCN1'
'BCL2L1'
'C8orf33'
'MLH3'
'REEP4'
'CNOT7'
'ELP2'
'DDX54'
'CEP76'
'FLJ37078'
'VPRBP'
'C12orf65'
'DNASE2'
'ADAM15'
'C4orf42'
'ZIC2'
'ERF'
'ZC3H8'
'ZFPL1'
'ZNF785'
'RHOT2'
'C14orf102'
'RBM12B'
'KIAA0562'
'ANKRD36B'
'TGIF2'
'COPA'
'PHGDH'
'ZNF445'
'GPC1'
'TCF3'
'C18orf55'
'TTC30B'
'UBA6'
'LILRB4'
'RHBDD3'
'PAK2'
'CKAP5'
'NCBP2'
'BCL11A'
'C22orf29'
'GJC1'
'TAF2'
'PTRH1'
'PNPO'
'ANKRD22'
'MYL6B'
'PRPF19'
'BARD1'
'ZNF805'
'ZNF507'
'PPFIBP2'
'TBC1D16'
'BAK1'
'KIAA1219'
'DNTTIP1'
'ZSCAN2'
'GPR180'
'SLC25A22'
'ACTR3B'
'PLVAP'
'APP'
'SIRT5'
'CREB1'
'PSEN1'
'CDC5L'
'WDR53'
'GTF3C1'
'DHX9'
'FUS'
'DSC2'
'WDR33'
'SMARCC1'
'UNK'
'ZAR1'
'DGCR8'
'HHLA3'
'NUP50'
'SCNM1'
'SFXN2'
'MORC2'
'COL5A2'
'UGCGL1'
'DHRS13'
'PHLDA1'
'COX4NB'
'CDC2L5'
'LGR4'
'PURB'
'NSF'
'CTTNBP2NL'
'DLG3'
'C1orf77'
'CIC'
'TRABD'
'PTGES'
'SPATS2'
'NKRF'
'CLASP1'
'PRKD2'
'MSH2'
'MSH6'
'KBTBD7'
'PLEKHH3'
'FAM125A'
'BRAP'
'CREB1'
'RBL1'
'TMCO3'
'VTI1A'
'LUZP1'
'CDC42BPA'
'RIF1'
'ZNF496'
'EML6'
'MFN2'
'CSTF2'
'PARP2'
'LOC100130776'
'ATP5S'
'BEND3'
'IL1RN'
'C2orf60'
'RSRC1'
'C6orf162'
'FAM114A1'
'HNRPLL'
'SIRT6'
'CASK'
'BCL11A'
'MARK1'
'SNRNP40'
'CD24'
'BTBD11'
'ASPN'
'PIGB'
'HLA-G'
'DSC3'
'STEAP1'
'ZFP91'
'PLD1'
'FBXL18'
'WHSC1'
'SFRP4'
'ZMYM5'
'TTC30B'
'LPAR5'
'SPATS2'
'C1orf91'
'HMGCS1'
'RRP9'
'ZNF775'
'TTC39C'
'PPAT'
'ITGB4'
'FBXO32'
'RIF1'
'ANKFY1'
'RCN3'
'HRASLS'
'C19orf55'
'ASAH2B'
'LMNB1'
'C8orf41'
'UBTF'
'GRB10'
'PIAS2'
'NAV1'
'TCFL5'
'MAPKAPK2'
'C7orf47'
'ENOX2'
'KBTBD6'
'NUBP2'
'GK5'
'WDR46'
'UBR1'
'POLRMT'
'HP1BP3'
'MAP1S'
'HEATR2'
'IDS'
'GMDS'
'IFT122'
'NUDCD1'
'HDAC8'
'TWSG1'
'RBM41'
'LRRC8A'
'ITGA11'
'SGPP2'
'C6orf47'
'STON2'
'NCK1'
'C17orf80'
'RSL1D1'
'TEX9'
'C17orf90'
'PNO1'
'CTDSPL'
'ADA'
'JMY'
'UTP20'
'KPNA6'
'DNAJC5'
'PLEKHA2'
'C5orf33'
'HECTD1'
'CLCC1'
'EZR'
'PSME4'
'EP400'
'ESCO1'
'TTL'
'LSG1'
'C16orf63'
'DIS3L2'
'VPS35'
'ACLY'
'FOXO1'
'DTL'
'SUZ12P'
'WIPI2'
'NIPA1'
'PDLIM5'
'NF1'
'BCOR'
'USP21'
'CSRNP2'
'KIRREL'
'SPSB1'
'ALDH6A1'
'FGD1'
'PTHLH'
'LRRC42'
'EXOSC3'
'CPSF3L'
'CCHCR1'
'CCDC97'
'NIN'
'RRM2'
'EIF4G3'
'GTF3C4'
'NRBP1'
'PIGY'
'NPAS2'
'BRCC3'
'LOC283508'
'SUMO1'
'C19orf25'
'CD209'
'ZAK'
'SF3A1'
'MIB1'
'RNF24'
'RG9MTD2'
'RAD18'
'SCRN3'
'LOC730051'
'NDRG3'
'RWDD2B'
'DBT'
'ZNF398'
'CMTM4'
'SOCS7'
'TMEM192'
'ZNF551'
'IGF1R'
'C17orf100'
'C14orf149'
'JAG2'
'LOC441461'
'LOC220930'
'SIX2'
'WIZ'
'TAF4B'
'SFT2D3'
'SLC17A5'
'WDR92'
'COQ4'
'NIN'
'ZBTB7B'
'UBQLN4'
'KIAA0859'
'TMUB1'
'OPA1'
'GPR107'
'ZAK'
'USP31'
'IGFBP5'
'COIL'
'RNASEH1'
'PARD3'
'KRIT1'
'CHP'
'PIP4K2B'
'PRPF31'
'2011/9/8'
'KLF3'
'TCEB3'
'CERCAM'
'TEAD1'
'FKBP11'
'ZNF680'
'C8orf76'
'KIAA0664'
'CDK6'
'ZNF644'
'AP1S3'
'MMACHC'
'SNRNP48'
'SERPINB3'
'USP19'
'GTF3C5'
'RPS6KB2'
'CD24'
'CXorf39'
'DEDD'
'GM2A'
'C21orf33'
'PSPH'
'MANEA'
[truncated: 32,058 more rows]
