# Supplementary material for: Identification of Logic Relationships between Genes and Subtypes of Non-Small Cell Lung Cancer
Source: PLoS One. 2014 Apr 17;9(4):e94644. doi: 10.1371/journal.pone.0094644 (PMC3990524; doi:10.1371/journal.pone.0094644)
Supplement: Table S5 — Two datasets involved the genes which are related with NSCLC. One dataset includes high frequency genes, and the other contains the genes which are down or up regulated in NSCLC compared to the normal tissue. (XLSX) [file pone.0094644.s008.xlsx]

## Sheet: high frequency genes
High frequency genes
TGFB1
WNT5A
BMP4
SHH
SFRP1
FGF2
TNF
CTNNB1
IL6
BCL2
TGFB2
THBS1
FGF10
NOTCH1
PSEN1
SFRP2
CAV1
AKT1
PRKCA
IL1B
FGFR2
EDN1
BMP7
DRD2
APOE
BMP2
INS
JAK2
LRP6
TGFB3
ILK
WNT11
AGT
PTEN
FGFR1
CALR
MAP2K1
ERBB2
WNT7A
ADAM8
INSR
WNT4
AXIN1
GHRL
PROX1
P2RX7
PML
ADIPOQ
LEF1
NKX2-5
TRAF6
APC
CCL5
EP300
IFNG
PTK2B
SMO
GLI3
PIK3R1
ENG
SLIT2
SNCA
WNT1
DRD3
F2R
PPARG
EGFR
FOXC2
ADAM17
DRD1
ITGB3
KIT
SMAD7
ADRB2
DAB2IP
MAPK1
WNT7B
ACVR1
CD74
ERBB3
SRC
TGFBR1
TP53
NRG1
PDGFB
PPARD
THRA
ADORA1
GLI2
IGF1R
LIF
NOD2
RHOC
SMAD3
THY1
WNT3
FOXP3
IGF1
SKI
APP
DVL1
GATA6
IL6R
MAP3K1
NOG
RXRA
IL6ST
SPHK1
EDNRA
EFNA1
HDAC2
HMOX1
IRAK1
PSEN2
SMAD4
ADRA2A
EREG
FZD1
HTR2B
NF1
PLA2G1B
SERPINE1
AKT2
FOXF1
JUN
TCF7L2
WNT2
EGF
FGFR3
RB1
TSC1
VEGFA
F2
GREM1
HDAC4
HDAC9
IL2
RELA
RPS6KB1
S1PR1
SOD1
CCNB1
HDAC5
LRRK2
LYN
NKX2-1
PPP2CA
PTPRJ
TLR4
TP63
CDK5
COL1A1
MAP3K7
NR2F2
PLCB1
SIRT1
CCR2
NCKAP1L
RHOA
TSC2
VEGFB
CDK1
CDKN2A
CREB1
IL12B
PTGS2
ADAM9
ADNP
AXIN2
C5
FOXC1
GJA1
IL1A
CDH13
IHH
NGF
SOX2
VEGFC
ANG
DKK1
EDN3
FGF1
FLT1
GSK3B
HDAC6
HHEX
SYK
TGFBR2
TLR9
WWTR1
ADA
ADORA2B
AZU1
CALCA
ENPP1
HRAS
HSPA5
INPPL1
STAT5B
TBX3
TP73
UBE2B
ANGPT1
CNTF
DLC1
FOXA1
IL4
PSMD10
SMAD2
STAT5A
DNAJA3
ROBO1
SKIL
TNFAIP3
WNT10B
ARRB1
FOXS1
GPX1
IL10
IRS1
MYOCD
NEDD4
NTRK3
SFRP5
ACVR2B
ASCL1
C5AR1
ELANE
EPHA2
HDAC3
KITLG
MTOR
NCOR1
TBX5
ACVRL1
BMPR2
CD4
CITED1
HIF1A
INHBA
NOS3
PRKCQ
PTPRC
SMAD1
WNT5B
BMP10
CD24
RARA
RIPK2
ACVR1B
ATP7A
BRCA1
CCL11
CDH1
CDKN1B
CTGF
FOXJ1
FRS2
GATA4
GNAQ
HNF1B
OVOL2
PDGFA
PLCG1
TLR2
TLR3
AKAP5
AR
BAK1
CAV3
DNMT3B
F3
FGF9
FOXA2
GHR
GNAS
LIMK1
MEN1
MESP1
NGFR
NR3C1
PRNP
RARG
ROR2
BCL10
DUSP6
GDF2
GRM5
IGFBP3
LCK
MSX1
NIPBL
P2RY2
PLEK
SRF
VDR
BRCA2
CNR1
EIF2AK3
FOXD1
FZD7
HMGB2
JUP
NR1H2
WNT9B
B4GALT1
CCL2
FOXD2
FOXD4
HDAC1
NFKB1
NFKBIA
PEBP1
TGFB1I1
ABL1
ADAM10
CACNA1A
CAPRIN2
CITED2
GDNF
HTR2A
MECOM
MIF
MTDH
NRP1
PDGFRA
TRIB3
TWIST1
ADRA2C
AVPR1A
BDKRB1
FOXO1
HCRT
HMGB1
IRAK3
IRS2
LDB1
LHCGR
NR1H3
P2RY1
PAFAH1B1
PDPK1
PRKCD
PTPRF
RYK
TAF7
TAOK2
TIRAP
TSPO
YWHAB
ZEB2
ADRA2B
APOA1
DAB2
FOXO4
FOXP1
FURIN
HIPK2
MALT1
MDM2
NODAL
PLCE1
RPS27A
SALL1
SLC11A1
ATM
CD3E
CDK5R1
CSF1
EDN2
EDNRB
ERBB4
FGF7
FZD4
MAPK3
MEF2C
NUP62
PAK2
PRKACA
SOX9
TNFRSF11A
TRAF2
ACVR2A
ADCY1
AGTR1
CHRNA3
DRD4
DVL2
FOXG1
FZD6
HOXA7
LRP1
MAP2K2
NKX6-1
PF4
PIK3CB
PLD2
PPP2R1A
PRKCZ
RAC1
CD38
CTNNBIP1
F7
FCER1A
FOXO6
GIMAP5
HNF1A
ITCH
KDR
LRP5
NF2
P2RX4
PRKAA1
RAF1
RIPK1
SFRP4
SNAI1
TAF9
UBA52
WNT16
ADCY3
ADCY6
ANAPC2
BMI1
BRAF
CCK
FOXO3
KAT5
KRAS
LATS1
MS4A2
MYH9
NLRP12
PAK1
PICK1
PPAP2B
SERPINE2
SIX1
SRCIN1
TNFRSF4
TNFSF11
UBB
UBC
VHL
WNT9A
WT1
ABCA1
ADCY7
ALOX12
APOA2
BAMBI
FZD10
GNA13
HAND1
HES1
HOXA13
HTR1B
NBN
NOTCH2
PLA2G4A
PPARA
PRKACB
PRKCB
SOCS3
SUFU
THBS4
TTN
ZNF675
CCDC88A
CEBPA
CLN3
DRD5
ECE1
EPB41L5
ESR1
FASLG
GHSR
HOXA5
ITGA5
KDM1A
MAP2K6
MAPK14
MDFI
MED1
MSH2
NR0B1
NR4A2
OSM
PCSK9
PKN1
PRKDC
RELN
SPAG9
WNT8A
ZBTB16
BMP6
BTG1
CCND1
CENPE
DGKD
FGF4
FOXB1
FOXD3
FRZB
GNAI2
IFNB1
IL23A
IL5
INPP5D
MMP14
NOD1
NOTCH4
PHB
PRKAG2
PSMC5
RAP2A
SMARCA4
TFAP4
TRIM24
ULK1
VTN
WNT2B
ADCY2
ADRBK1
ALX1
ANGPT4
APOA4
ARRB2
BDKRB2
CCL24
CSF2
DSCAM
FOXM1
FOXP2
HSPD1
ICAM1
NKX3-1
NTN1
ONECUT1
PBX1
PRDM16
PRKCI
RPS6KA5
SERPINF1
TLR6
TNFSF4
WNT6
ADCY8
ADCY9
AGTR2
ANXA3
BMPR1A
CASP3
CD36
CDKL5
CENPF
CST3
DGKZ
DICER1
EPO
ERN1
HEY2
HOPX
IL23R
IL31RA
ITGAV
JAG1
MUL1
NPM1
POU4F1
PPARGC1A
PPT1
PRLR
RNF6
SPHK2
STK4
TNFRSF1A
TRIM16
XRCC5
ADCY4
AGRN
ARNT
C3AR1
DVL3
FAS
FOXH1
FZD5
GHRH
GRIN2B
HSP90AB1
ID2
IKBKB
IRAK2
MAPK11
NEUROD1
NTF3
NTRK1
ONECUT2
PARK2
PDGFRB
PRKACG
PRKAR2A
PTPRM
RHOB
SIAH2
SMAD6
SPN
TERF1
TRPV1
VAV2
VAV3
ADCY5
APOH
ATP2B2
BLM
C6
CD44
CDH2
CHD7
CX3CL1
CXCR4
CYP27B1
EPHB2
FKBP1A
FOXA3
GSK3A
IGHM
IRF4
LIG4
MLL2
MLL5
MNAT1
MRE11A
MYST3
NPR1
NRAS
PIAS1
PROK2
ROBO2
RUNX2
TNIK
TPM1
ADCYAP1R1
ARF6
BCL9L
CCKAR
CD28
CTNNA1
DAXX
DLX1
ERRFI1
FSTL3
FZD2
HBEGF
MUSK
MYD88
NCK2
NPTN
PTPRK
PXN
RBM15
RBP4
RTN4
TACR1
TGFBR3
THRB
ADM
AGAP2
APOB
BCL3
BCOR
CARTPT
CHUK
DAG1
DLX2
GLI1
GRM4
HOXA2
IGFBP5
JUNB
LBP
LEP
MLL
MYOD1
NDFIP1
PGR
PINK1
PRKCG
PSMC3
PTHLH
SELE
SLC9A3R1
SNX6
STK11
TAB1
TNFSF15
TRIM28
UBE2N
ZAK
ZFPM2
ABCG1
AMOT
BRD7
CDC42
CDK2
CREB3
DUSP3
FOXL2
IL12A
INHA
KISS1R
MAP2K3
MAP3K11
NME1
OSR1
PCGF2
PDE3B
PRKAR2B
PTPN6
RHOG
RHOQ
RUNX1
S100A7
SLIT1
SOX17
TCF3
TRIB1
TRIB2
TULP3
ARHGDIA
ATF1
BUB1B
CDC20
CDC6
CRHR1
CYLD
DNMT1
HAND2
HDAC7
HNF4A
HTT
ING4
JMJD6
LATS2
MAPK8
MLXIPL
P2RX1
PSMA6
PSMD9
ROCK1
SDCBP
SHC1
SOX18
SP100
STK3
WNT8B
ALS2
ANGPTL3
CAV2
CD40LG
CDKN1A
CDKN2B
CEBPB
CHRNB2
CIITA
CORO1A
FIGF
GAS1
GTPBP4
HSP90B1
IGHMBP2
IKBKG
LAMA5
LGALS1
LPAR3
LRP8
MDFIC
PIM1
PLK1
PPAP2A
PRRX1
RFX3
SCG2
SEMA7A
SIRT2
SMYD2
SORT1
STAT3
STRADA
TGFA
TMEM173
TNKS
ACD
APBB1
APLP1
BAX
BBS4
BCL6
CAPRIN1
CDKN1C
CHRM1
COL2A1
FKBP4
GABBR1
GCLC
GRIN2A
HSP90AA1
INPP5J
ITGB1
LPAR2
LRP4
MAD2L1
MAP2K7
MIB1
PAWR
PHIP
PIK3CA
PPM1A
PRKAR1A
PTCH1
SELP
SEMA3A
SET
TIE1
TRAF3
TRPV4
UBE2I
ACHE
AVP
BAZ1B
CAT
CDK7
DGKG
DGKQ
DLX5
DYNLT1
ESR2
GPAM
HELLS
HES5
HTATIP2
ID3
INHBB
MAD2L2
MAPKAPK2
MAPT
MSX2
NR2F1
NSD1
OGT
PDCD10
PIAS2
PRKAG1
SDC4
SETDB2
SMARCA2
SORBS1
SOX8
SQSTM1
STRADB
SUMO1
TAB2
TRAF7
UCN
ZFHX3
ZGPAT
AIMP1
AP2S1
ARHGEF11
ARHGEF2
C3
CBY1
CCKBR
CHD8
CHST11
CLN8
COL4A3
CRYAA
CSDA
CX3CR1
FLNA
FST
FYN
FZD3
GNAO1
HSF4
IL8
JAG2
MAP1B
MAP3K13
MAPK8IP2
MYH6
NDUFA13
PLCG2
PPP2R4
PRKAR1B
PRMT2
PSMB4
RAN
RBPJ
SATB2
SETD8
SLC11A2
SOCS1
SPRY1
TNFRSF12A
TRIP6
VCP
WNT10A
ACE
ANXA1
ATG5
CARM1
CCL26
CD276
CD80
CXADR
DGKI
DLL1
DTX1
EGR1
FOXL1
FOXP4
GH1
GNAI3
HINFP
HIPK3
IL17F
JARID2
KAT2B
MAPKAPK3
NPY1R
PARD3
PRICKLE1
PRKAA2
PRKCE
PTPN1
PTPRU
SLIT3
SOX15
SOX5
STAT1
SYNJ1
TBL1XR1
TEK
TRAF4
TSPYL2
UBE2E1
USP2
YWHAG
ASCL2
ATF5
BCAR1
BIRC7
BPTF
CADM1
CCND2
CD27
CD40
CDK5RAP1
CELA1
CIDEA
CIT
CLIP3
CTCF
DDR1
DPP4
DUSP1
DUSP19
ETS1
FGD4
FGF19
FGFR1OP
FOXE3
FOXN4
FOXQ1
FZD8
GBX2
GHRHR
GPC3
IL29
ITGB2
KAT2A
KLF4
MAPK7
MYF6
MYST1
NKX6-2
NLRC5
POU3F3
PSMC4
PTH
PTPN11
PTPRG
RET
RPS6KA3
SCARB1
SEMA3F
SFTPD
SIK1
SPRY2
SUZ12
TAB3
TAF1
TERF2
UBE2C
UBE2D1
UCHL1
UHMK1
YWHAH
A2M
ACTN4
ADRA1A
AHSG
AKT1S1
ATOH1
ATP2A2
BMPER
C12orf52
C1QTNF2
CARD11
CD81
CERK
CLSPN
CLTC
COL3A1
DGKE
DGKH
E2F1
ELF3
ERN2
FBXO5
GIPC1
GIPR
GPR65
HSPA2
IGBP1
IL26
INSL3
LBX1
MAP3K5
MAPK9
MAS1
MYLK3
MYST4
NCK1
NOTCH3
NR2E3
OPRM1
OTX2
PHF8
PLXNA3
PSMB8
RAD50
RAG1
RNF20
SCRIB
SEMA4D
TICAM1
TIMP1
TTK
YWHAE

## Sheet: Up-,down-regulated genes
Up-,down-regulated genes
'SPP1'
'MMP1'
'KRT6A'
'KRT17'
'CTHRC1'
'S100A2'
'MMP11'
'TMPRSS4'
'CDC20'
'KRT6B'
'P11388-2'
'COL7A1'
'GJB2'
'KRT5'
'MMP12'
'SERPINB5'
'AKR1B10'
'PYCR1'
'CALML3'
'KRT6C'
'CCNB2'
'KRT15'
'SLC2A1'
'SULF1'
'C20ORF42'
'IGFBP3'
'MCM2'
'TK1'
'MMP9'
'BIRC5'
'COL1A1'
'AURKB'
'KIF2C'
'ECE2'
'UCHL1'
'CDKN3'
'KRT16'
'TP63'
'COL1A2'
'CCNB1'
'FOXM1'
'KRT14'
'MDK'
'HMGB3'
'THBS2'
'GPR87'
'IQGAP3'
'ASPM'
'NR_003287,1'
'KIAA0101'
'PSAT1'
'LTF'
'PNCK'
'AK3L2'
'LOXL2'
'CDH3'
'MYBL2'
'PI3'
'IGLV3-9'
'PRC1'
'COL10A1'
'CEP55'
'SPAG5'
'TYMS'
'GAPDH'
'MMP3'
'IGKV3D-7'
'MMP10'
'NM_016459,3'
'PTTG2'
'AKR1C2'
'CXCL14'
'IMA2_HUMAN'
'TUBB3'
'WDR72'
'CP'
'NM_006607,2'
'IGHG3'
'S100A7'
'POSTN'
'IGFBP2'
'TUBB2B'
'PPAP2C'
'IGSF9'
'DLG7'
'CDC45L'
'IGF2BP3'
'CLCA2'
'CABYR'
'UBE2S'
'POLQ'
'IGKV3-20'
'SPAG4'
'LEG7_HUMAN'
'CTSL2'
'NME2'
'TTK'
'MLLT11'
'RFC4'
'NCAPG'
'PROM2'
'IGKV2-40'
'SFN'
'FAP'
'COL5A2'
'IGKV1-39'
'TMEM132A'
'EIF4EBP1'
'ALDH3B2'
'AURKA'
'MAGED4'
'MCM4'
'IGKV2D-29'
'MFAP2'
'PBK'
'GYLTL1B'
'CNTNAP2'
'MIF'
'UBE2T'
'SERPINB13'
'SPRR1B'
'GPT2'
'CDCA8'
'HIG2_HUMAN'
'DSG3'
'CENPF'
'KRT80'
'TRIP13'
'IGKV1-6'
'PAFAH1B3'
'C16ORF75'
'GREM1'
'PLAU'
'COL3A1'
'ANLN'
'PERP'
'KIF23'
'DDIT4'
'ECT2'
'HIST2H2AA4'
'SAA2'
'IL4I1'
'SHMT2'
'CA12'
'C18ORF24'
'SERPINE2'
'CENPN'
'FAM83D'
'TPI1'
'MXRA5'
'TIMP1'
'UHRF1'
'PHGDH'
'COL5A1'
'KIF20A'
'GCLC'
'RAD51AP1'
'MAD2L1'
'UCK2'
'KCRU_HUMAN'
'SERPINB3'
'BIK'
'HIST1H2BD'
'HIST2H2AC'
'SCG5'
'NMU'
'ITGB4'
'GGH'
'MELK'
'WDR86'
'CA9'
'C1ORF106'
'TROAP'
'FKBP4'
'NPM3'
'DSC3'
'DAPL1'
'PAICS'
'KIF4A'
'BUB1B'
'BAIAP2L1'
'GPI'
'CKS1B'
'SLC2A5'
'IL20RB'
'ALDH18A1'
'CRABP2'
'HN1'
'FAKTS_HUMAN'
'TPBG'
'TIMELESS'
'PRAME'
'SPRR3'
'TBB5_HUMAN'
'LMNB2'
'NR_002187,2'
'BUB1'
'WDHD1'
'H2AFV'
'S100A16'
'Q4G0D9_HUMAN'
'TNFRSF18'
'NP_001015050,1'
'ZIC2'
'AIM2'
'NCAPD2'
'SORD'
'RPL39L'
'KNTC1'
'CDH2'
'NDC80'
'PRDX4'
'WDR66'
'KIF14'
'CEACAM5'
'ARNTL2'
'CCT5'
'ERO1L'
'PTGFRN'
'HMGA1'
'CD79A'
'HOXC6'
'KDELR3'
'PFKP'
'COCH'
'CCNA2'
'MAGEA3'
'HN1L_HUMAN'
'DTL'
'SRPX2'
'TRIM16L'
'NCAPH'
'ATF5'
'POU2AF1'
'PDIA4'
'CXCL13'
'RBM35A'
'ANKRD22'
'KDELR2'
'PAK1'
'KIF11'
'CENPA'
'OIP5'
'ALDOC'
'GMNN'
'PMAIP1'
'CENPM'
'FAM64A'
'HOXB7'
'RNASEH2A'
'ANGPTL4'
'H2AFX'
'STRA6'
'NO55_HUMAN'
'EGLN3'
'SRD5A1'
'LEPREL2'
'MRPL12'
'NUP155'
'SPINK1'
'ACTL6A'
'TPX2'
'SFRP2'
'CST1'
'HIST1H2BH'
'MAGEA9B'
'STX1A'
'THOC3'
'CHEK1'
'RPS15'
'BXDC2'
'IRF6'
'C15ORF48'
'LSR'
'SPTBN2'
'PKP3'
'DTYMK'
'GCNT3'
'COMP'
'BCL11A'
'MSTO1'
'MRPS12'
'LAPTM4B'
'KIF26B'
'NDRG1'
'CRKRS'
'C6ORF129'
'DERL3'
'KIAA1199'
'RANBP1'
'ITM2C'
'CXCL6'
'LAGE3'
'TCN1'
'SOX4'
'SLC7A5'
'PTPRZ1'
'IDH2'
'SPRR2A'
'SPRR2D'
'FKBP11'
'TPD52L1'
'RAD54L'
'WFDC3'
'HIST1H1C'
'NP_001017964,1'
'CDC2'
'CCNE2'
'OCIAD2'
'Q4KMW4_HUMAN'
'BARX1'
'CKAP4'
'NUDT1'
'HMMR'
'FNDC1'
'GINS2'
'SRM'
'PIM2'
'ADH7'
'RPL22L1'
'EXOSC4'
'TUBG1'
'TMPRSS11E2'
'SESN3'
'ATAD2'
'KIFC1_HUMAN'
'MARCKSL1'
'EEF1A2'
'TNC'
'JUP'
'BTBD11'
'CLDN10'
'COL17A1'
'SLC25A10'
'NDUFA4L2'
'PPIF'
'ALPK2'
'CDCA4'
'MTHFD2'
'CLDN1'
'CKS2'
'C4ORF7'
'C6ORF125'
'GCLM'
'CDCA5'
'HS3ST3A1'
'RGS17'
'PSMD2'
'GMPS'
'RPP40'
'ABCC5'
'MTP18_HUMAN'
'MRPS17'
'SLC39A14'
'CD24L4'
'DKC1'
'SLC9A3R1'
'TMEM79'
'DNAJB11'
'FEN1'
'TMEM45A'
'CARM1'
'SGPL1'
'HIST1H2AB'
'MLZE'
'C3ORF21'
'ADM'
'EYA2'
'POLE2'
'SLC4A11'
'PTTG3'
'CHSS2_HUMAN'
'TRIM29'
'CD27'
'FGFBP1'
'FAM83A'
'TMEM14A'
'HELLS'
'JSRP1'
'HSPB1'
'DSC2'
'ABCA12'
'CDT1'
'SRPRB'
'LOX'
'DDX39'
'RAB26'
'MAGED1'
'FAM83H'
'FAM57A'
'CSTF2'
'PLOD1'
'ENO2'
'WNT5B'
'ARHGEF19'
'RGMA'
'C17ORF53'
'PKM2'
'FST'
'DDR1_HUMAN'
'XTP3A_HUMAN'
'C16ORF33'
'SFTPC'
'FCN3'
'FABP4'
'C19ORF59'
'TMEM100'
'CYP4B1'
'CLIC5'
'SFTPD'
'SFTA2_HUMAN'
'CLEC3B'
'GKN2'
'SCGB1A1'
'SFTPA1B'
'MAMDC2'
'CPB2'
'AGER'
'INMT'
'FAM107A'
'CLDN18'
'FHL1'
'ADH1A'
'MARCO'
'SCGB3A2'
'BTNL9'
'LPL'
'HPGD'
'TNNC1'
'SUSD2'
'HBA2'
'C4BPA'
'ABCA3'
'PGC'
'PDK4'
'FMO2'
'SCGB3A1'
'FOLR1'
'AQP4'
'LAMP3'
'MRC1L1'
'CP21A_HUMAN'
'OLR1'
'C10ORF116'
'OGN'
'C7'
'PEBPL_HUMAN'
'ADH1C'
'FBP1'
'HSD17B6'
'NP_689672,3'
'TEK'
'GPR116'
'HBD'
'ABCA8'
'Q8N8N9_HUMAN'
'VIPR1'
'AGR3'
'RETN'
'LRRC36'
'RAMP3'
'TPPP3'
'MFAP4'
'SLC39A8'
'NOSTRIN'
'PLEKHK1'
'PLA2G1B'
'HIGD1B'
'GDF10'
'C13ORF15'
'NP_835466,1'
'CD52'
'KAL1'
'SDPR'
'TCF21'
'ATOH8'
'2B32_HUMAN'
'ABI3BP'
'CACNA2D2'
'LYZ'
'MS4A7'
'CA4'
'CXCL2'
'SLC6A4'
'EDG1'
'SPOCK2'
'CAV1'
'FIGF'
'PLEKHH2'
'ZNF533'
'SLCO2A1'
'VSIG2'
'LMO3'
'CPA3'
'IFT57'
'SELENBP1'
'VSIG4'
'EMP2'
'GLDN'
'CFD'
'NPNT'
'WIF1'
'S100A4'
'A2ABK7_HUMAN'
'CALCRL'
'CGNL1'
'ITLN2'
'AOC3'
'C9ORF61'
'NP_079189,3'
'SLIT2'
'CD300LG'
'FGFR4'
'ANKRD29'
'C9ORF19'
'TMPRSS2'
'CD36'
'CLEC14A'
'LMO7'
'MYH11'
'KLF4'
'GNG11'
'CADM1'
'FBLN5'
'FLRT3'
'CYBB'
'ALOX5'
'C1ORF162'
'NLRC4'
'MNDA'
'ESAM'
'STX11'
'GPRC5A'
'GIMAP7'
'FCN1'
'MSR1'
'LRRN3'
'A2M'
'VEPH1'
'NKX2-'
'CYBRD1'
'CD97'
'PECAM1'
'ALOX5AP'
'MAOB'
'WWC2'
'HOP_HUMAN'
'LDB2'
'TMEM125'
'AYTL2'
'GRK5'
'GPM6A'
'PTPRB'
'NR4A2'
'CLIC3'
'IL33'
'PTGDS'
'LIMS2'
'FRY'
'CSF3'
'TGFBR3'
'ANXA3'
'ACADL'
'COLEC12'
'CD83'
'AMICA1'
'FGR'
'NM_001002919,2'
'SLC6A14'
'DMBT1'
'FOS'
'MSLN'
'SFTPB'
'NP_689963,2'
'DRAM_HUMAN'
'TBX2'
'GRINL1B'
'RICH2_HUMAN'
'MLPH'
'PID1'
'PLAC8'
'HLA'
'PLLP'
'AREG'
'DPYSL2'
'PTGD2_HUMAN'
'DUSP1'
'ADAMTSL3'
'CLEC12B'
'CA2'
'TYROBP'
'ALDH2'
'THBD'
'AXUD1'
'ROS1'
'MMP19'
'ADRB2'
'SHROOM4'
'AGTR1'
'NEDD4L'
'GIMAP6'
'MAOA'
'Q8NAF8_HUMAN'
'ALDH3B1'
'EGR2'
'CYP27A1'
'KL'
'SMAD6'
'CD55'
'LTA4H'
'EDNRB'
'SLC46A2'
'PCOLCE2'
'C6ORF60'
'FGD5'
'CCBE1'
'C14ORF132'
'APOC1'
'TIMP3'
'CHI3L2'
'SERPINA1'
'CD93'
'CCDC48'
'SCTR'
'SPARCL1'
'GPD1'
'ASAH1'
'COL4A3'
'DPEP2'
'PHACTR2'
'UBL3'
'NCF2'
'PROS1'
'GIMAP8'
'CYB5A'
'C20ORF46'
'RNASE1'
'HBEGF'
'KLF6'
'SLC1A1'
'MGP'
'SEPP1'
'EFEMP1'
'PAPSS2'
'EMCN'
'ENPP4'
'RNASE4'
'C10ORF128'
'PTGS2'
'METTL7A'
'ANKRD47'
'CTSS'
'SELP'
'CYYR1'
'GMFG'
'ADCY4'
'PLSCR4'
'DNALI1'
'DAPK1'
'HSPA12B'
'FCER1A'
'ALPL'
'EGFL7'
'TREM1'
'C5AR1'
'ANKRD25'
'NEBL'
'SPTBN1'
'LDLR'
'C7ORF41'
'ACP5'
'SULT1A2'
'TMEM47'
'MUC1'
'GYPC'
'IGSF10'
'CAT'
'FOXF1'
'TACC1'
'LTBP2'
'MS4A2'
'DENND3'
'HSD17B11'
'DACH1'
'IL7R'
'KIAA1683'
'STXBP6'
'TBX3'
'H33_HUMAN'
'Q7Z7L8_HUMAN'
'NEDD9'
'SOCS2'
'CRIP2'
'CDH5'
'TRYB2_HUMAN'
'ITM2A'
'NR3C2'
'ZFP36'
'CAMK2N1'
'CITED2'
'BTK'
'ARHGEF6'
'NP_001009555,2'
'GRASP'
'NP_116284,2'
'MMP28'
'FLVCR2'
'ZEB2'
'NP_001093858,1'
'GIMAP5'
'C8ORF4'
'CDO1'
'NP_060761,2'
'LYVE1'
'EDN1'
'KLF9'
'SEMA3G'
'KLF2'
'TRPC6'
'CCRL2'
'CD300C'
'COBL'
'C2ORF40'
'COX7A1'
'ARHGAP18'
'NP_001073160,1'
'PRX'
'NP_443121,1'
'PPP1R15A'
'HECW2'
'SNX25'
'CTSH'
'TRPV2'
'GBP4'
'CEACAM6'
'SVEP1'
'GATA2'
'LAML1_HUMAN'
'LIMCH1'
'NP_079006,1'
'FCER1G'
'GCHFR'
'RBP4'
'SH3BGRL'
'SH2D3C'
'C1QA'
'KCTD12'
'EDG6'
'C9ORF24'
'ITGAM'
'ZBTB16'
'DNASE1L3'
'GATA6'
'PPP1R3C'
'RGS2'
'SLC35A1'
'EGR1'
'RASIP1'
'K0256_HUMAN'
'CLEC1A'
'STOM'
'ITGA8'
'LTBP4'
'SGCG'
'APOH'
'SG269_HUMAN'
'SLPI'
'BMP5'
'LMO2'
'MMRN2'
'LRRC32'
'FAM105A'
'NTNG1'
'ROR1'
'FLI1'
'TRIM22'
'Q8N843_HUMAN'
'ENG'
'IGSF6'
'HOXA5'
'ICAM4'
'LGALS3'
'ARRDC4'
'HK3'
'TSPAN8'
'NP_001073159,1'
'C11ORF9'
'LIPA'
'FAM38B'
'EDNRA'
'KCNK3'
'SLCO2B1'
'JAM2'
'LHFP'
'PDLIM2'
'PRAM1'
'LPHN2'
'GLS'
'ID2'
'MYADM'
'FCGR3A'
'SLC7A7'
'AQP9'
'LY86'
'GPD1L'
'NRGN'
'ACSL5'
'RRAD'
'C7ORF23'
'SPI1'
'MYO5C'
'GADD45B'
'IL18R1'
'FOLR3'
'CCL2'
'EVI2B'
'PAG1'
'RASL12'
'SNX10'
'ALDH1A2'
'NP_689930,1'
'CST6'
'DNHD2'
'MGLL'
'IL8RB'
'ASPA'
'SLC9A3R2'
'TNFSF13'
'TM6SF1'
'GABARAPL3'
'GIMAP4'
'SERINC1'
'RERG'
'CXCL16'
'CYP3A5'
'RASSF2'
'CD69'
'SCEL'
'DYNLRB2'
'HHIP'
'SLC15A3'
'ICAM5'
'SLC11A1'
'C1QTNF7'
'FZD4'
'FAM134B'
'EFCBP1'
'SNRK'
'FRMD3'
'APOL3'
'PER1'
'C1ORF115'
'SH3BGRL2'
'CPVL'
'CNTN6'
'LPXN'
'RCAN2'
'TFPI'
'UNC13B'
'CGN'
'AP1S2'
'CMAH'
'RTN1'
'FAT4'
'PTPRM'
'MACROD2'
'C5'
'KIT'
'KIAA1324L'
'C9ORF5'
'CD300LF'
'TDRD10'
'TM7SF4'
'HRASLS3'
'AKAP13'
'NP_059135,2'
'AK1'
'DAAM2'
'GPC3'
'TSC22D3'
'MICALCL'
'RECK'
'SLC31A2'
'PTPLA'
'TXNIP'
'RAI2'
'SOD3'
'SOX18'
'RSPO2'
'SHE'
'HSPB6'
'C5ORF23'
'RARA'
'TREM2'
'STEAP4'
'HLA'
'CTSO'
'DPT'
'SAHH3_HUMAN'
'CCDC85A'
'SASH1'
'SPN'
'DOCK8'
'NP_620419,2'
'ZMYND15'
'C13ORF30'
'SERPING1'
'ANKRD1'
'CTNNAL1'
'WFDC1'
'ARPC3'
'MOSC2'
'FAM82C'
'SLC40A1'
'NEXN'
'ADHFE1'
'SULT1A1'
'CFL2'
'SPATA18'
'SH2B3'
'PRELP'
'STAC'
'GRRP1'
'LOH11CR2A'
'RAMP2'
'CBX7'
'AQP1'
'PCDH17'
'OSCAR'
'REEP5'
'ITPR1'
'CAV2'
'ERP27'
'TMBIM1'
'EPB41L3'
'HSPB8'
'DUOXA1'
'CD53'
'AIF1'
'ALDH1A1'
'C1QB'
'SOSTDC1'
'NFKBIZ'
'NP_694996,3'
'MAP3K8'
'SH3GL3'
'COX4I2'
'SAMD9L'
'APOLD1'
'NP_056410,2'
'ICAM2'
'NP_659495,1'
'KLRB1'
'BCL2A1'
'CASQ2'
'IFIT2'
'CD34'
'C1QC'
'N4BP1_HUMAN'
'ZFP106'
'PRKCZ'
'SEMA3B'
'Q68DG2_HUMAN'
'HCST'
'ZNF331'
'HNMT'
'ID4'
'NP_001025167,1'
'FMO5'
'FCHO2'
'PRICKLE2'
'MMRN1'
'FCGR3B'
'AIF1_HUMAN'
'MT1M'
'ANK3'
'CENTD3'
'SRPX'
'BMP2'
'MAML1'
'HLF'
'DDAH1'
'SIGLEC11'
'IFIT1'
'HEG1'
'SLC27A3'
'PLA2G10'
'GPM6B'
'NPR1'
'TMC5'
'RRAS'
'ST3GAL5'
'CAMP'
'ALOX15B'
'SESN1'
'DPYD'
'DARC'
'DEFA1'
'PLEKHC1'
'CAPSL'
'GRAMD2'
