# Supplementary material for: Identification of Logic Relationships between Genes and Subtypes of Non-Small Cell Lung Cancer
Source: PLoS One. 2014 Apr 17;9(4):e94644. doi: 10.1371/journal.pone.0094644 (PMC3990524; doi:10.1371/journal.pone.0094644)
Supplement: Table S7 — The genes and probes included in GPL570. (ZIP) [file pone.0094644.s010.zip]

Archive with 1 entries (1 files):
- Appendix8.xls
