# Supplementary material for: Identification of Logic Relationships between Genes and Subtypes of Non-Small Cell Lung Cancer
Source: PLoS One. 2014 Apr 17;9(4):e94644. doi: 10.1371/journal.pone.0094644 (PMC3990524; doi:10.1371/journal.pone.0094644)
Supplement: Table S7 — The genes and probes included in GPL570. (ZIP) [file pone.0094644.s010.zip › Appendix8.xls]

## Sheet: GPL570
ID	ENTREZ_GENE_ID	Gene Symbol	Gene Title	Gene Ontology Biological Process	Gene Ontology Cellular Component	Gene Ontology Molecular Function
1255_g_at	2978	GUCA1A	guanylate cyclase activator 1A (retina)	0007165 // signal transduction // non-traceable author statement /// 0007601 // visual perception // traceable author statement /// 0007601 // visual perception // inferred from electronic annotation /// 0007602 // phototransduction // inferred from electronic annotation /// 0031282 // regulation of guanylate cyclase activity // inferred from electronic annotation /// 0050896 // response to stimu…	0016020 // membrane // inferred from electronic annotation	0005509 // calcium ion binding // inferred from electronic annotation /// 0008048 // calcium sensitive guanylate cyclase activator activity // traceable author statement /// 0008048 // calcium sensitive guanylate cyclase activator activity // inferred from electronic annotation /// 0030249 // guanylate cyclase regulator activity // inferred from electronic annotation	0
1316_at	7067	THRA	thyroid hormone receptor, alpha (erythroblastic leukemia viral (v-erb-a) oncogene homolog, avian)	0001502 // cartilage condensation // inferred from electronic annotation /// 0001503 // ossification // inferred from electronic annotation /// 0006350 // transcription // inferred from electronic annotation /// 0006351 // transcription, DNA-dependent // traceable author statement /// 0006355 // regulation of transcription, DNA-dependent // inferred from electronic annotation /// 0006366 // trans…	0005634 // nucleus // inferred from electronic annotation /// 0005634 // nucleus // traceable author statement /// 0005737 // cytoplasm // inferred from electronic annotation /// 0005829 // cytosol // inferred from electronic annotation	0003677 // DNA binding // inferred from electronic annotation /// 0003700 // transcription factor activity // traceable author statement /// 0003700 // transcription factor activity // inferred from electronic annotation /// 0003707 // steroid hormone receptor activity // inferred from electronic annotation /// 0003707 // steroid hormone receptor activity // traceable author statement /// 0003714…	0
1431_at	1571	CYP2E1	cytochrome P450, family 2, subfamily E, polypeptide 1	0055114 // oxidation reduction // inferred from electronic annotation	0005783 // endoplasmic reticulum // inferred from electronic annotation /// 0005789 // endoplasmic reticulum membrane // not recorded /// 0005789 // endoplasmic reticulum membrane // inferred from electronic annotation /// 0005792 // microsome // inferred from electronic annotation /// 0016020 // membrane // inferred from electronic annotation	0004497 // monooxygenase activity // inferred from electronic annotation /// 0004497 // monooxygenase activity // traceable author statement /// 0005506 // iron ion binding // inferred from electronic annotation /// 0009055 // electron carrier activity // inferred from electronic annotation /// 0016491 // oxidoreductase activity // inferred from electronic annotation /// 0016712 // oxidoreductase…	0
1438_at	2049	EPHB3	EPH receptor B3	0006468 // protein amino acid phosphorylation // inferred from electronic annotation /// 0007165 // signal transduction // traceable author statement /// 0007169 // transmembrane receptor protein tyrosine kinase signaling pathway // inferred from electronic annotation /// 0007411 // axon guidance // inferred from electronic annotation	0005887 // integral to plasma membrane // traceable author statement /// 0016020 // membrane // inferred from electronic annotation /// 0016021 // integral to membrane // inferred from electronic annotation	0000166 // nucleotide binding // inferred from electronic annotation /// 0004672 // protein kinase activity // inferred from electronic annotation /// 0004713 // protein tyrosine kinase activity // inferred from electronic annotation /// 0004714 // transmembrane receptor protein tyrosine kinase activity // inferred from electronic annotation /// 0004714 // transmembrane receptor protein tyrosine …	0
1494_f_at	1548	CYP2A6	cytochrome P450, family 2, subfamily A, polypeptide 6	0055114 // oxidation reduction // inferred from electronic annotation	0005783 // endoplasmic reticulum // inferred from electronic annotation /// 0005789 // endoplasmic reticulum membrane // not recorded /// 0005789 // endoplasmic reticulum membrane // inferred from electronic annotation /// 0005792 // microsome // traceable author statement /// 0005792 // microsome // inferred from electronic annotation /// 0016020 // membrane // inferred from electronic annotation	0004497 // monooxygenase activity // inferred from electronic annotation /// 0004497 // monooxygenase activity // traceable author statement /// 0005506 // iron ion binding // inferred from electronic annotation /// 0008389 // coumarin 7-hydroxylase activity // not recorded /// 0008389 // coumarin 7-hydroxylase activity // traceable author statement /// 0009055 // electron carrier activity // inf…	0
1552258_at	112597	NCRNA00152	non-protein coding RNA 152				0
1552261_at	10406	WFDC2	WAP four-disulfide core domain 2	0006508 // proteolysis // traceable author statement /// 0007283 // spermatogenesis // traceable author statement	0005576 // extracellular region // inferred from electronic annotation /// 0005615 // extracellular space // traceable author statement	0004866 // endopeptidase inhibitor activity // inferred from electronic annotation /// 0004866 // endopeptidase inhibitor activity // traceable author statement /// 0004867 // serine-type endopeptidase inhibitor activity // inferred from electronic annotation /// 0030414 // protease inhibitor activity // inferred from electronic annotation	0
1552266_at	203102	ADAM32	ADAM metallopeptidase domain 32	0006508 // proteolysis // inferred from electronic annotation /// 0007229 // integrin-mediated signaling pathway // inferred from electronic annotation	0005576 // extracellular region // inferred from electronic annotation /// 0016020 // membrane // inferred from electronic annotation /// 0016021 // integral to membrane // inferred from electronic annotation	0004222 // metalloendopeptidase activity // inferred from electronic annotation /// 0008233 // peptidase activity // inferred from electronic annotation /// 0008237 // metallopeptidase activity // inferred from electronic annotation /// 0008270 // zinc ion binding // inferred from electronic annotation /// 0046872 // metal ion binding // inferred from electronic annotation	0
1552272_a_at	163154	MGC24975	hypothetical protein MGC24975				0
1552275_s_at	54899	PXK	PX domain containing serine/threonine kinase	0006468 // protein amino acid phosphorylation // non-traceable author statement /// 0006468 // protein amino acid phosphorylation // inferred from electronic annotation /// 0006954 // inflammatory response // inferred from mutant phenotype /// 0007154 // cell communication // inferred from electronic annotation /// 0032780 // negative regulation of ATPase activity // inferred from electronic anno…	0005737 // cytoplasm // inferred from sequence or structural similarity /// 0005737 // cytoplasm // inferred from electronic annotation /// 0005886 // plasma membrane // inferred from sequence or structural similarity /// 0005886 // plasma membrane // inferred from electronic annotation /// 0016020 // membrane // inferred from electronic annotation	0000166 // nucleotide binding // non-traceable author statement /// 0003779 // actin binding // inferred from electronic annotation /// 0004672 // protein kinase activity // non-traceable author statement /// 0004672 // protein kinase activity // inferred from electronic annotation /// 0005515 // protein binding // inferred from electronic annotation /// 0005524 // ATP binding // non-traceable au…	0
1552278_a_at	113235	SLC46A1	solute carrier family 46 (folate transporter), member 1	0006810 // transport // inferred from electronic annotation /// 0015884 // folic acid transport // inferred from direct assay /// 0015886 // heme transport // inferred from electronic annotation	0005737 // cytoplasm // inferred from sequence or structural similarity /// 0005737 // cytoplasm // inferred from electronic annotation /// 0005886 // plasma membrane // inferred from electronic annotation /// 0016020 // membrane // inferred from electronic annotation /// 0016021 // integral to membrane // inferred from electronic annotation /// 0016324 // apical plasma membrane // inferred from …	0005215 // transporter activity // inferred from electronic annotation /// 0005542 // folic acid binding // inferred from electronic annotation /// 0008517 // folic acid transporter activity // inferred from direct assay /// 0015232 // heme transporter activity // inferred from electronic annotation	0
1552286_at	90423	ATP6V1E2	ATPase, H+ transporting, lysosomal 31kDa, V1 subunit E2	0006810 // transport // inferred from electronic annotation /// 0006811 // ion transport // inferred from electronic annotation /// 0015986 // ATP synthesis coupled proton transport // inferred from electronic annotation /// 0015991 // ATP hydrolysis coupled proton transport // inferred from electronic annotation /// 0015992 // proton transport // inferred from electronic annotation	0001669 // acrosome // inferred from electronic annotation /// 0033178 // proton-transporting two-sector ATPase complex, catalytic domain // inferred from electronic annotation	0008553 // hydrogen-exporting ATPase activity, phosphorylative mechanism // inferred from electronic annotation /// 0015078 // hydrogen ion transmembrane transporter activity // inferred from electronic annotation /// 0046961 // proton-transporting ATPase activity, rotational mechanism // inferred from electronic annotation	0
1552288_at	148113	CILP2	cartilage intermediate layer protein 2		0005576 // extracellular region // inferred from electronic annotation /// 0005578 // proteinaceous extracellular matrix // inferred from electronic annotation	0004035 // alkaline phosphatase activity // inferred from direct assay /// 0004551 // nucleotide diphosphatase activity // inferred from direct assay	0
1552289_a_at	148113	CILP2	cartilage intermediate layer protein 2		0005576 // extracellular region // inferred from electronic annotation /// 0005578 // proteinaceous extracellular matrix // inferred from electronic annotation	0004035 // alkaline phosphatase activity // inferred from direct assay /// 0004551 // nucleotide diphosphatase activity // inferred from direct assay	0
1552295_a_at	91252	SLC39A13	solute carrier family 39 (zinc transporter), member 13	0006810 // transport // inferred from electronic annotation /// 0006811 // ion transport // inferred from electronic annotation /// 0006829 // zinc ion transport // inferred from electronic annotation /// 0030001 // metal ion transport // inferred from electronic annotation	0016020 // membrane // inferred from electronic annotation /// 0016021 // integral to membrane // inferred from electronic annotation	0008270 // zinc ion binding // inferred from electronic annotation /// 0046873 // metal ion transmembrane transporter activity // inferred from electronic annotation	0
1552299_at	221264	C6orf199	chromosome 6 open reading frame 199	0006139 // nucleobase, nucleoside, nucleotide and nucleic acid metabolic process // inferred from electronic annotation		0005524 // ATP binding // inferred from electronic annotation /// 0019205 // nucleobase, nucleoside, nucleotide kinase activity // inferred from electronic annotation	0
1552301_a_at	84940	CORO6	coronin 6				0
1552304_at	84920	ALG10	asparagine-linked glycosylation 10, alpha-1,2-glucosyltransferase homolog (S. pombe)		0005783 // endoplasmic reticulum // inferred from electronic annotation /// 0005789 // endoplasmic reticulum membrane // inferred from electronic annotation /// 0016020 // membrane // inferred from electronic annotation /// 0016021 // integral to membrane // inferred from electronic annotation	0016740 // transferase activity // inferred from electronic annotation /// 0016757 // transferase activity, transferring glycosyl groups // inferred from electronic annotation /// 0016758 // transferase activity, transferring hexosyl groups // inferred from electronic annotation	0
1552307_a_at	125488	TTC39C	tetratricopeptide repeat domain 39C		0016020 // membrane // inferred from electronic annotation /// 0016021 // integral to membrane // inferred from electronic annotation		0
1552314_a_at	2140	EYA3	eyes absent homolog 3 (Drosophila)	0006350 // transcription // inferred from electronic annotation /// 0006355 // regulation of transcription, DNA-dependent // inferred from electronic annotation /// 0006470 // protein amino acid dephosphorylation // inferred from electronic annotation /// 0007275 // multicellular organismal development // inferred from electronic annotation /// 0007601 // visual perception // traceable author sta…	0005634 // nucleus // inferred from electronic annotation /// 0005737 // cytoplasm // inferred from electronic annotation	0000287 // magnesium ion binding // inferred from electronic annotation /// 0003824 // catalytic activity // inferred from electronic annotation /// 0004721 // phosphoprotein phosphatase activity // inferred from electronic annotation /// 0004725 // protein tyrosine phosphatase activity // inferred from electronic annotation /// 0005515 // protein binding // inferred from electronic annotation //…	0
1552315_at	170575	GIMAP1	GTPase, IMAP family member 1		0005783 // endoplasmic reticulum // inferred from electronic annotation /// 0005789 // endoplasmic reticulum membrane // inferred from electronic annotation /// 0016020 // membrane // inferred from electronic annotation /// 0016021 // integral to membrane // inferred from electronic annotation	0005525 // GTP binding // inferred from electronic annotation	0
1552318_at	170575	GIMAP1	GTPase, IMAP family member 1		0005783 // endoplasmic reticulum // inferred from electronic annotation /// 0005789 // endoplasmic reticulum membrane // inferred from electronic annotation /// 0016020 // membrane // inferred from electronic annotation /// 0016021 // integral to membrane // inferred from electronic annotation	0005525 // GTP binding // inferred from electronic annotation	0
1552319_a_at	11202	KLK8	kallikrein-related peptidase 8	0006508 // proteolysis // inferred from electronic annotation /// 0007613 // memory // inferred from sequence or structural similarity /// 0008219 // cell death // inferred from sequence or structural similarity /// 0009611 // response to wounding // inferred from sequence or structural similarity /// 0031642 // negative regulation of myelination // inferred from sequence or structural similarity…	0005576 // extracellular region // inferred from electronic annotation /// 0005615 // extracellular space // inferred from sequence or structural similarity	0003824 // catalytic activity // inferred from electronic annotation /// 0004252 // serine-type endopeptidase activity // inferred from direct assay /// 0004252 // serine-type endopeptidase activity // inferred from electronic annotation /// 0008233 // peptidase activity // inferred from electronic annotation /// 0008236 // serine-type peptidase activity // inferred from electronic annotation ///…	0
1552320_a_at	85478	CCDC65	coiled-coil domain containing 65				0
1552322_at	159091	FAM122C	family with sequence similarity 122C				0
1552323_s_at	159091	FAM122C	family with sequence similarity 122C				0
1552325_at	220136	CCDC11	coiled-coil domain containing 11				0
1552326_a_at	220136	CCDC11	coiled-coil domain containing 11				0
1552327_at	158947	ARMCX4	armadillo repeat containing, X-linked 4		0016020 // membrane // inferred from electronic annotation /// 0016021 // integral to membrane // inferred from electronic annotation		0
1552334_at	11078	TRIOBP	TRIO and F-actin binding protein	0007605 // sensory perception of sound // inferred from electronic annotation /// 0030047 // actin modification // non-traceable author statement /// 0051016 // barbed-end actin filament capping // non-traceable author statement	0005634 // nucleus // inferred from electronic annotation /// 0005737 // cytoplasm // inferred from electronic annotation /// 0005856 // cytoskeleton // inferred from electronic annotation /// 0015629 // actin cytoskeleton // non-traceable author statement	0003779 // actin binding // inferred from electronic annotation /// 0005515 // protein binding // inferred from physical interaction /// 0017049 // GTP-Rho binding // non-traceable author statement /// 0045159 // myosin II binding // non-traceable author statement	0
1552343_s_at	5150	PDE7A	phosphodiesterase 7A	0007165 // signal transduction // inferred from electronic annotation /// 0007165 // signal transduction // non-traceable author statement	0000267 // cell fraction // non-traceable author statement	0003824 // catalytic activity // inferred from electronic annotation /// 0004114 // 3',5'-cyclic-nucleotide phosphodiesterase activity // inferred from electronic annotation /// 0004115 // 3',5'-cyclic-AMP phosphodiesterase activity // traceable author statement /// 0016787 // hydrolase activity // inferred from electronic annotation	0
1552359_at	157777	C8orf45	chromosome 8 open reading frame 45			0000166 // nucleotide binding // inferred from electronic annotation /// 0003677 // DNA binding // inferred from electronic annotation /// 0005524 // ATP binding // inferred from electronic annotation	0
1552362_a_at	116842	LEAP2	liver expressed antimicrobial peptide 2	0042742 // defense response to bacterium // inferred from electronic annotation	0005576 // extracellular region // inferred from electronic annotation		0
1552367_a_at	85477	SCIN	scinderin	0008285 // negative regulation of cell proliferation // inferred from mutant phenotype /// 0017156 // calcium ion-dependent exocytosis // inferred from sequence or structural similarity /// 0043065 // positive regulation of apoptosis // inferred from mutant phenotype /// 0045010 // actin nucleation // inferred from sequence or structural similarity /// 0045654 // positive regulation of megakaryoc…	0005737 // cytoplasm // inferred from sequence or structural similarity /// 0005737 // cytoplasm // inferred from electronic annotation /// 0005856 // cytoskeleton // inferred from electronic annotation /// 0005938 // cell cortex // inferred from sequence or structural similarity	0001786 // phosphatidylserine binding // inferred from sequence or structural similarity /// 0003779 // actin binding // inferred from electronic annotation /// 0003779 // actin binding // inferred from sequence or structural similarity /// 0003779 // actin binding // traceable author statement /// 0005509 // calcium ion binding // inferred from sequence or structural similarity /// 0005509 // ca…	0
1552368_at	140690	CTCFL	CCCTC-binding factor (zinc finger protein)-like	0006350 // transcription // inferred from electronic annotation /// 0006355 // regulation of transcription, DNA-dependent // inferred from electronic annotation /// 0007049 // cell cycle // inferred from electronic annotation /// 0045786 // negative regulation of cell cycle // inferred from electronic annotation	0005622 // intracellular // inferred from electronic annotation /// 0005634 // nucleus // inferred from electronic annotation /// 0005634 // nucleus // inferred from direct assay /// 0005737 // cytoplasm // inferred from electronic annotation /// 0005737 // cytoplasm // inferred from direct assay /// 0043231 // intracellular membrane-bounded organelle // inferred from direct assay	0003676 // nucleic acid binding // inferred from electronic annotation /// 0003677 // DNA binding // inferred from electronic annotation /// 0008270 // zinc ion binding // inferred from electronic annotation /// 0046872 // metal ion binding // inferred from electronic annotation	0
1552375_at	84449	ZNF333	zinc finger protein 333	0006350 // transcription // inferred from electronic annotation /// 0006355 // regulation of transcription, DNA-dependent // inferred from electronic annotation	0005622 // intracellular // inferred from electronic annotation /// 0005634 // nucleus // inferred from electronic annotation	0003676 // nucleic acid binding // inferred from electronic annotation /// 0003677 // DNA binding // inferred from electronic annotation /// 0008270 // zinc ion binding // inferred from electronic annotation /// 0046872 // metal ion binding // inferred from electronic annotation	0
1552377_s_at	201158	FAM18B2	family with sequence similarity 18, member B2		0016020 // membrane // inferred from electronic annotation /// 0016021 // integral to membrane // inferred from electronic annotation		0
1552381_at	135295	SRrp35	serine-arginine repressor protein (35 kDa)	0000244 // assembly of spliceosomal tri-snRNP // non-traceable author statement /// 0000381 // regulation of alternative nuclear mRNA splicing, via spliceosome // inferred from direct assay /// 0000395 // nuclear mRNA 5'-splice site recognition // inferred from direct assay /// 0006397 // mRNA processing // inferred from electronic annotation /// 0008380 // RNA splicing // inferred from electroni…	0005634 // nucleus // inferred from electronic annotation /// 0005654 // nucleoplasm // inferred from sequence or structural similarity	0000166 // nucleotide binding // inferred from electronic annotation /// 0003676 // nucleic acid binding // inferred from electronic annotation /// 0003723 // RNA binding // non-traceable author statement /// 0003723 // RNA binding // inferred from electronic annotation /// 0050733 // RS domain binding // non-traceable author statement /// 0051082 // unfolded protein binding // non-traceable auth…	0
1552386_at	202309	GAPT	GRB2-binding adaptor protein, transmembrane		0016020 // membrane // inferred from electronic annotation /// 0016021 // integral to membrane // inferred from electronic annotation		0
1552389_at	203111	C8orf47	chromosome 8 open reading frame 47				0
1552390_a_at	203111	C8orf47	chromosome 8 open reading frame 47				0
1552391_at	164127	C1orf65	chromosome 1 open reading frame 65				0
1552394_a_at	150350	ENTHD1	ENTH domain containing 1				0
1552399_a_at	2972	BRF1	BRF1 homolog, subunit of RNA polymerase III transcription initiation factor IIIB (S. cerevisiae)	0006350 // transcription // inferred from electronic annotation /// 0006352 // transcription initiation // inferred from electronic annotation /// 0006355 // regulation of transcription, DNA-dependent // inferred from electronic annotation /// 0006383 // transcription from RNA polymerase III promoter // traceable author statement /// 0006384 // transcription initiation from RNA polymerase III pro…	0000126 // transcription factor TFIIIB complex // non-traceable author statement /// 0005634 // nucleus // inferred from electronic annotation /// 0005667 // transcription factor complex // inferred from electronic annotation	0003700 // transcription factor activity // non-traceable author statement /// 0003709 // RNA polymerase III transcription factor activity // traceable author statement /// 0003743 // translation initiation factor activity // inferred from electronic annotation /// 0005515 // protein binding // inferred from electronic annotation /// 0005515 // protein binding // traceable author statement /// 00…	0
1552400_a_at	123591	C15orf27	chromosome 15 open reading frame 27		0016020 // membrane // inferred from electronic annotation /// 0016021 // integral to membrane // inferred from electronic annotation		0
1552401_a_at	54073	C21orf41	chromosome 21 open reading frame 41				0
1552410_at	165530	CLEC4F	C-type lectin domain family 4, member F	0006897 // endocytosis // inferred from electronic annotation	0016020 // membrane // inferred from electronic annotation /// 0016021 // integral to membrane // inferred from electronic annotation	0004872 // receptor activity // inferred from electronic annotation /// 0005488 // binding // inferred from electronic annotation /// 0005529 // sugar binding // inferred from electronic annotation	0
1552417_a_at	121441	NEDD1	neural precursor cell expressed, developmentally down-regulated 1				0
1552425_a_at	317719	KLHL10	kelch-like 10 (Drosophila)		0005737 // cytoplasm // inferred from electronic annotation	0005515 // protein binding // inferred from electronic annotation	0
1552427_at	220992	ZNF485	zinc finger protein 485	0006350 // transcription // inferred from electronic annotation /// 0006355 // regulation of transcription, DNA-dependent // inferred from electronic annotation	0005622 // intracellular // inferred from electronic annotation /// 0005634 // nucleus // inferred from electronic annotation	0003676 // nucleic acid binding // inferred from electronic annotation /// 0003677 // DNA binding // inferred from electronic annotation /// 0008270 // zinc ion binding // inferred from electronic annotation /// 0046872 // metal ion binding // inferred from electronic annotation	0
1552430_at	116966	WDR17	WD repeat domain 17				0
1552440_at	11318	GPR182	G protein-coupled receptor 182	0007165 // signal transduction // inferred from electronic annotation /// 0007166 // cell surface receptor linked signal transduction // traceable author statement /// 0007186 // G-protein coupled receptor protein signaling pathway // inferred from electronic annotation	0005886 // plasma membrane // inferred from electronic annotation /// 0016020 // membrane // inferred from electronic annotation /// 0016021 // integral to membrane // traceable author statement /// 0016021 // integral to membrane // inferred from electronic annotation	0004871 // signal transducer activity // inferred from electronic annotation /// 0004872 // receptor activity // inferred from electronic annotation /// 0004888 // transmembrane receptor activity // traceable author statement /// 0004930 // G-protein coupled receptor activity // inferred from electronic annotation	0
1552455_at	158471	PRUNE2	prune homolog 2 (Drosophila)	0006915 // apoptosis // inferred from electronic annotation /// 0006917 // induction of apoptosis // inferred from mutant phenotype /// 0051318 // G1 phase // inferred from expression pattern	0005737 // cytoplasm // inferred from electronic annotation	0016491 // oxidoreductase activity // inferred from electronic annotation /// 0030145 // manganese ion binding // inferred from electronic annotation /// 0046872 // metal ion binding // inferred from electronic annotation /// 0046914 // transition metal ion binding // inferred from electronic annotation	0
1552463_at	89778	SERPINB11	serpin peptidase inhibitor, clade B (ovalbumin), member 11		0005737 // cytoplasm // inferred from electronic annotation	0004866 // endopeptidase inhibitor activity // inferred from electronic annotation /// 0004867 // serine-type endopeptidase inhibitor activity // inferred from electronic annotation	0
1552470_a_at	83451	ABHD11	abhydrolase domain containing 11			0016787 // hydrolase activity // inferred from electronic annotation	0
1552472_a_at	23527	ACAP2	ArfGAP with coiled-coil, ankyrin repeat and PH domains 2	0032312 // regulation of ARF GTPase activity // inferred from electronic annotation		0005096 // GTPase activator activity // inferred from electronic annotation /// 0008060 // ARF GTPase activator activity // inferred from electronic annotation /// 0008270 // zinc ion binding // inferred from electronic annotation /// 0046872 // metal ion binding // inferred from electronic annotation	0
1552474_a_at	2593	GAMT	guanidinoacetate N-methyltransferase	0006601 // creatine biosynthetic process // traceable author statement /// 0006936 // muscle contraction // traceable author statement	0005829 // cytosol // not recorded	0008168 // methyltransferase activity // not recorded /// 0008168 // methyltransferase activity // traceable author statement /// 0008168 // methyltransferase activity // inferred from electronic annotation /// 0016740 // transferase activity // inferred from electronic annotation /// 0030731 // guanidinoacetate N-methyltransferase activity // inferred from electronic annotation	0
1552478_a_at	3664	IRF6	interferon regulatory factor 6	0006350 // transcription // inferred from electronic annotation /// 0006355 // regulation of transcription, DNA-dependent // inferred from electronic annotation /// 0008285 // negative regulation of cell proliferation // inferred from electronic annotation /// 0030216 // keratinocyte differentiation // inferred from electronic annotation /// 0043588 // skin development // inferred from electronic…	0005634 // nucleus // inferred from electronic annotation	0003677 // DNA binding // inferred from electronic annotation /// 0003700 // transcription factor activity // inferred from electronic annotation	0
1552480_s_at	5788	PTPRC	protein tyrosine phosphatase, receptor type, C	0000187 // activation of MAPK activity // inferred from electronic annotation /// 0001915 // negative regulation of T cell mediated cytotoxicity // inferred from sequence or structural similarity /// 0001916 // positive regulation of T cell mediated cytotoxicity // inferred from electronic annotation /// 0001960 // negative regulation of cytokine mediated signaling pathway // inferred from sequen…	0005634 // nucleus // inferred from direct assay /// 0005886 // plasma membrane // not recorded /// 0005887 // integral to plasma membrane // inferred from sequence or structural similarity /// 0005887 // integral to plasma membrane // traceable author statement /// 0005925 // focal adhesion // inferred from sequence or structural similarity /// 0009897 // external side of plasma membrane // infe…	0004721 // phosphoprotein phosphatase activity // inferred from electronic annotation /// 0004725 // protein tyrosine phosphatase activity // inferred from electronic annotation /// 0004725 // protein tyrosine phosphatase activity // inferred from direct assay /// 0004872 // receptor activity // inferred from electronic annotation /// 0005001 // transmembrane receptor protein tyrosine phosphatase…	0
1552481_s_at	10905	MAN1A2	mannosidase, alpha, class 1A, member 2	0006491 // N-glycan processing // traceable author statement /// 0008152 // metabolic process // inferred from electronic annotation	0000139 // Golgi membrane // inferred from electronic annotation /// 0005624 // membrane fraction // traceable author statement /// 0005794 // Golgi apparatus // inferred from electronic annotation /// 0016020 // membrane // inferred from electronic annotation /// 0016021 // integral to membrane // traceable author statement /// 0016021 // integral to membrane // inferred from electronic annotati…	0004571 // mannosyl-oligosaccharide 1,2-alpha-mannosidase activity // inferred from electronic annotation /// 0004571 // mannosyl-oligosaccharide 1,2-alpha-mannosidase activity // traceable author statement /// 0005509 // calcium ion binding // inferred from electronic annotation /// 0016787 // hydrolase activity // inferred from electronic annotation /// 0016798 // hydrolase activity, acting on …	0
1552482_at	65059	RAPH1	Ras association (RalGDS/AF-6) and pleckstrin homology domains 1	0007160 // cell-matrix adhesion // inferred from electronic annotation /// 0007165 // signal transduction // inferred from electronic annotation	0005737 // cytoplasm // inferred from electronic annotation /// 0005856 // cytoskeleton // inferred from electronic annotation /// 0005886 // plasma membrane // inferred from electronic annotation /// 0016020 // membrane // inferred from electronic annotation /// 0042995 // cell projection // inferred from electronic annotation		0
1552487_a_at	646	BNC1	basonuclin 1	0006350 // transcription // inferred from electronic annotation /// 0006355 // regulation of transcription, DNA-dependent // inferred from electronic annotation /// 0008284 // positive regulation of cell proliferation // traceable author statement /// 0008544 // epidermis development // traceable author statement	0005622 // intracellular // inferred from electronic annotation /// 0005634 // nucleus // traceable author statement /// 0005634 // nucleus // inferred from electronic annotation /// 0005737 // cytoplasm // inferred from electronic annotation	0003677 // DNA binding // inferred from electronic annotation /// 0003700 // transcription factor activity // traceable author statement /// 0008270 // zinc ion binding // inferred from electronic annotation /// 0046872 // metal ion binding // inferred from electronic annotation	0
1552490_at	246269	LACE1	lactation elevated 1			0000166 // nucleotide binding // inferred from electronic annotation /// 0005524 // ATP binding // inferred from electronic annotation	0
1552496_a_at	23242	COBL	cordon-bleu homolog (mouse)				0
1552498_at	7579	ZSCAN20	zinc finger and SCAN domain containing 20	0006350 // transcription // inferred from electronic annotation /// 0006355 // regulation of transcription, DNA-dependent // inferred from electronic annotation	0005622 // intracellular // inferred from electronic annotation /// 0005634 // nucleus // inferred from electronic annotation	0003676 // nucleic acid binding // inferred from electronic annotation /// 0003677 // DNA binding // inferred from electronic annotation /// 0003700 // transcription factor activity // inferred from electronic annotation /// 0008270 // zinc ion binding // inferred from electronic annotation /// 0046872 // metal ion binding // inferred from electronic annotation	0
1552499_a_at	7579	ZSCAN20	zinc finger and SCAN domain containing 20	0006350 // transcription // inferred from electronic annotation /// 0006355 // regulation of transcription, DNA-dependent // inferred from electronic annotation	0005622 // intracellular // inferred from electronic annotation /// 0005634 // nucleus // inferred from electronic annotation	0003676 // nucleic acid binding // inferred from electronic annotation /// 0003677 // DNA binding // inferred from electronic annotation /// 0003700 // transcription factor activity // inferred from electronic annotation /// 0008270 // zinc ion binding // inferred from electronic annotation /// 0046872 // metal ion binding // inferred from electronic annotation	0
1552502_s_at	54933	RHBDL2	rhomboid, veinlet-like 2 (Drosophila)	0007165 // signal transduction // inferred from electronic annotation	0016020 // membrane // inferred from electronic annotation /// 0016021 // integral to membrane // inferred from electronic annotation	0004252 // serine-type endopeptidase activity // inferred from electronic annotation /// 0008233 // peptidase activity // inferred from electronic annotation /// 0008236 // serine-type peptidase activity // inferred from electronic annotation /// 0016787 // hydrolase activity // inferred from electronic annotation	0
1552504_a_at	84446	BRSK1	BR serine/threonine kinase 1	0006468 // protein amino acid phosphorylation // inferred from direct assay /// 0006468 // protein amino acid phosphorylation // inferred from electronic annotation /// 0006974 // response to DNA damage stimulus // inferred from direct assay /// 0009411 // response to UV // inferred from direct assay /// 0010212 // response to ionizing radiation // inferred from direct assay /// 0030010 // establ…	0005634 // nucleus // inferred from direct assay /// 0005634 // nucleus // inferred from electronic annotation /// 0005737 // cytoplasm // inferred from direct assay /// 0005737 // cytoplasm // inferred from electronic annotation	0000166 // nucleotide binding // inferred from electronic annotation /// 0000287 // magnesium ion binding // inferred from direct assay /// 0000287 // magnesium ion binding // inferred from electronic annotation /// 0004672 // protein kinase activity // inferred from electronic annotation /// 0004674 // protein serine/threonine kinase activity // inferred from direct assay /// 0004674 // protein …	0
1552507_at	23704	KCNE4	potassium voltage-gated channel, Isk-related family, member 4	0006810 // transport // inferred from electronic annotation /// 0006811 // ion transport // inferred from electronic annotation /// 0006813 // potassium ion transport // inferred from electronic annotation	0005856 // cytoskeleton // inferred from direct assay /// 0016020 // membrane // inferred from electronic annotation /// 0016021 // integral to membrane // inferred from electronic annotation /// 0043231 // intracellular membrane-bounded organelle // inferred from direct assay	0005216 // ion channel activity // inferred from electronic annotation /// 0005244 // voltage-gated ion channel activity // inferred from electronic annotation /// 0005249 // voltage-gated potassium channel activity // inferred from electronic annotation /// 0005267 // potassium channel activity // inferred from electronic annotation /// 0030955 // potassium ion binding // inferred from electroni…	0
1552508_at	23704	KCNE4	potassium voltage-gated channel, Isk-related family, member 4	0006810 // transport // inferred from electronic annotation /// 0006811 // ion transport // inferred from electronic annotation /// 0006813 // potassium ion transport // inferred from electronic annotation	0005856 // cytoskeleton // inferred from direct assay /// 0016020 // membrane // inferred from electronic annotation /// 0016021 // integral to membrane // inferred from electronic annotation /// 0043231 // intracellular membrane-bounded organelle // inferred from direct assay	0005216 // ion channel activity // inferred from electronic annotation /// 0005244 // voltage-gated ion channel activity // inferred from electronic annotation /// 0005249 // voltage-gated potassium channel activity // inferred from electronic annotation /// 0005267 // potassium channel activity // inferred from electronic annotation /// 0030955 // potassium ion binding // inferred from electroni…	0
1552509_a_at	146894	CD300LG	CD300 molecule-like family member g	0006955 // immune response // inferred from electronic annotation	0005768 // endosome // inferred from electronic annotation /// 0005886 // plasma membrane // inferred from electronic annotation /// 0016020 // membrane // inferred from electronic annotation /// 0016021 // integral to membrane // inferred from electronic annotation /// 0016323 // basolateral plasma membrane // inferred from electronic annotation /// 0016324 // apical plasma membrane // inferred …	0004872 // receptor activity // inferred from electronic annotation	0
1552511_a_at	57094	CPA6	carboxypeptidase A6	0006508 // proteolysis // inferred from electronic annotation	0005576 // extracellular region // inferred from electronic annotation	0004180 // carboxypeptidase activity // inferred from electronic annotation /// 0004181 // metallocarboxypeptidase activity // non-traceable author statement /// 0004181 // metallocarboxypeptidase activity // inferred from electronic annotation /// 0008233 // peptidase activity // inferred from electronic annotation /// 0008237 // metallopeptidase activity // inferred from electronic annotation /…	0
1552516_a_at	204851	HIPK1	homeodomain interacting protein kinase 1	0006350 // transcription // inferred from electronic annotation /// 0006355 // regulation of transcription, DNA-dependent // inferred from electronic annotation /// 0006468 // protein amino acid phosphorylation // inferred from electronic annotation	0005634 // nucleus // inferred from electronic annotation /// 0005737 // cytoplasm // inferred from electronic annotation	0000166 // nucleotide binding // inferred from electronic annotation /// 0003677 // DNA binding // inferred from electronic annotation /// 0004672 // protein kinase activity // inferred from electronic annotation /// 0004674 // protein serine/threonine kinase activity // inferred from electronic annotation /// 0005515 // protein binding // inferred from physical interaction /// 0005524 // ATP bin…	0
1552518_s_at	27085	MTBP	Mdm2, transformed 3T3 cell double minute 2, p53 binding protein (mouse) binding protein, 104kDa	0006511 // ubiquitin-dependent protein catabolic process // inferred from electronic annotation /// 0007049 // cell cycle // inferred from electronic annotation /// 0007050 // cell cycle arrest // inferred from electronic annotation /// 0007089 // traversing start control point of mitotic cell cycle // inferred from electronic annotation /// 0008285 // negative regulation of cell proliferation //…		0005515 // protein binding // inferred from electronic annotation	0
1552519_at	130399	ACVR1C	activin A receptor, type IC	0006468 // protein amino acid phosphorylation // inferred by curator /// 0006468 // protein amino acid phosphorylation // inferred from electronic annotation /// 0006915 // apoptosis // inferred from electronic annotation /// 0030154 // cell differentiation // inferred from direct assay /// 0030154 // cell differentiation // inferred from electronic annotation /// 0042981 // regulation of apoptos…	0016020 // membrane // inferred from electronic annotation /// 0016021 // integral to membrane // inferred from electronic annotation /// 0048179 // activin receptor complex // inferred from direct assay /// 0048179 // activin receptor complex // inferred from electronic annotation	0000166 // nucleotide binding // inferred from electronic annotation /// 0000287 // magnesium ion binding // inferred from electronic annotation /// 0004672 // protein kinase activity // inferred from electronic annotation /// 0004674 // protein serine/threonine kinase activity // inferred from electronic annotation /// 0004675 // transmembrane receptor protein serine/threonine kinase activity //…	0
1552520_at	157753	TMEM74	transmembrane protein 74		0016020 // membrane // inferred from electronic annotation /// 0016021 // integral to membrane // inferred from electronic annotation		0
1552521_a_at	157753	TMEM74	transmembrane protein 74		0016020 // membrane // inferred from electronic annotation /// 0016021 // integral to membrane // inferred from electronic annotation		0
1552522_at	201798	TIGD4	tigger transposable element derived 4	0045449 // regulation of transcription // inferred from electronic annotation	0000775 // chromosome, centromeric region // inferred from electronic annotation /// 0005634 // nucleus // inferred from electronic annotation	0003676 // nucleic acid binding // inferred from electronic annotation /// 0003677 // DNA binding // inferred from electronic annotation	0
1552532_a_at	245973	ATP6V1C2	ATPase, H+ transporting, lysosomal 42kDa, V1 subunit C2	0006810 // transport // inferred from electronic annotation /// 0006811 // ion transport // inferred from electronic annotation /// 0015986 // ATP synthesis coupled proton transport // inferred from electronic annotation /// 0015992 // proton transport // inferred from electronic annotation	0033180 // proton-transporting V-type ATPase, V1 domain // inferred from electronic annotation	0015078 // hydrogen ion transmembrane transporter activity // inferred from electronic annotation /// 0016820 // hydrolase activity, acting on acid anhydrides, catalyzing transmembrane movement of substances // inferred from electronic annotation	0
1552536_at	143187	VTI1A	vesicle transport through interaction with t-SNAREs homolog 1A (yeast)	0006810 // transport // inferred from electronic annotation /// 0006886 // intracellular protein transport // inferred from electronic annotation /// 0015031 // protein transport // inferred from electronic annotation /// 0015031 // protein transport // non-traceable author statement /// 0016192 // vesicle-mediated transport // non-traceable author statement /// 0042147 // retrograde transport, e…	0016020 // membrane // inferred from electronic annotation /// 0031201 // SNARE complex // traceable author statement	0005484 // SNAP receptor activity // inferred from direct assay /// 0008565 // protein transporter activity // non-traceable author statement	0
1552540_s_at	115811	IQCD	IQ motif containing D				0
1552541_at	117289	TAGAP	T-cell activation RhoGTPase activating protein	0007165 // signal transduction // inferred from electronic annotation	0005622 // intracellular // inferred from electronic annotation	0005085 // guanyl-nucleotide exchange factor activity // inferred from electronic annotation	0
1552542_s_at	117289	TAGAP	T-cell activation RhoGTPase activating protein	0007165 // signal transduction // inferred from electronic annotation	0005622 // intracellular // inferred from electronic annotation	0005085 // guanyl-nucleotide exchange factor activity // inferred from electronic annotation	0
1552543_a_at	85439	STON2	stonin 2	0006886 // intracellular protein transport // inferred from electronic annotation /// 0006897 // endocytosis // inferred from electronic annotation /// 0016192 // vesicle-mediated transport // inferred from electronic annotation /// 0030100 // regulation of endocytosis // inferred from sequence or structural similarity /// 0030100 // regulation of endocytosis // inferred from electronic annotation	0005634 // nucleus // inferred from direct assay /// 0005730 // nucleolus // inferred from direct assay /// 0005737 // cytoplasm // inferred from electronic annotation /// 0005737 // cytoplasm // inferred from direct assay /// 0016020 // membrane // inferred from electronic annotation /// 0030131 // clathrin adaptor complex // inferred from electronic annotation	0005515 // protein binding // inferred from physical interaction /// 0005515 // protein binding // inferred from electronic annotation	0
1552544_at	145264	SERPINA12	serpin peptidase inhibitor, clade A (alpha-1 antiproteinase, antitrypsin), member 12		0005576 // extracellular region // inferred from electronic annotation	0004866 // endopeptidase inhibitor activity // inferred from electronic annotation /// 0004867 // serine-type endopeptidase inhibitor activity // inferred from electronic annotation	0
1552546_a_at	137994	LETM2	leucine zipper-EF-hand containing transmembrane protein 2		0005739 // mitochondrion // inferred from electronic annotation /// 0016020 // membrane // inferred from electronic annotation /// 0016021 // integral to membrane // inferred from electronic annotation /// 0031966 // mitochondrial membrane // inferred from electronic annotation		0
1552552_s_at	170482	CLEC4C	C-type lectin domain family 4, member C	0006955 // immune response // inferred from electronic annotation	0016020 // membrane // inferred from electronic annotation /// 0016021 // integral to membrane // inferred from electronic annotation	0005488 // binding // inferred from electronic annotation /// 0005529 // sugar binding // inferred from electronic annotation	0
1552553_a_at	58484	NLRC4	NLR family, CARD domain containing 4	0006915 // apoptosis // inferred from electronic annotation /// 0006919 // caspase activation // inferred from direct assay /// 0006954 // inflammatory response // inferred from electronic annotation /// 0016045 // detection of bacterium // inferred from direct assay /// 0042742 // defense response to bacterium // inferred from direct assay /// 0042981 // regulation of apoptosis // inferred from …	0005622 // intracellular // non-traceable author statement /// 0005622 // intracellular // inferred from electronic annotation /// 0005737 // cytoplasm // inferred from electronic annotation	0000166 // nucleotide binding // inferred from electronic annotation /// 0000287 // magnesium ion binding // traceable author statement /// 0005515 // protein binding // inferred from physical interaction /// 0005515 // protein binding // inferred from electronic annotation /// 0005524 // ATP binding // inferred from direct assay /// 0005524 // ATP binding // inferred from electronic annotation /…	0
1552557_a_at	158866	ZDHHC15	zinc finger, DHHC-type containing 15	0016188 // synaptic vesicle maturation // inferred from electronic annotation /// 0018345 // protein palmitoylation // inferred from electronic annotation /// 0045184 // establishment of protein localization // inferred from electronic annotation	0016020 // membrane // inferred from electronic annotation /// 0016021 // integral to membrane // inferred from electronic annotation	0008270 // zinc ion binding // inferred from electronic annotation /// 0008415 // acyltransferase activity // inferred from electronic annotation /// 0016409 // palmitoyltransferase activity // inferred from electronic annotation /// 0016740 // transferase activity // inferred from electronic annotation /// 0046872 // metal ion binding // inferred from electronic annotation	0
1552558_a_at	10743	RAI1	retinoic acid induced 1	0001501 // skeletal system development // inferred from electronic annotation /// 0006357 // regulation of transcription from RNA polymerase II promoter // inferred from electronic annotation /// 0040015 // negative regulation of multicellular organism growth // inferred from electronic annotation	0005634 // nucleus // inferred from electronic annotation /// 0005737 // cytoplasm // inferred from electronic annotation	0005515 // protein binding // inferred from electronic annotation /// 0008270 // zinc ion binding // inferred from electronic annotation /// 0046872 // metal ion binding // inferred from electronic annotation	0
1552562_at	148268	ZNF570	zinc finger protein 570	0006350 // transcription // inferred from electronic annotation /// 0006355 // regulation of transcription, DNA-dependent // inferred from electronic annotation	0005622 // intracellular // inferred from electronic annotation /// 0005634 // nucleus // inferred from electronic annotation	0003676 // nucleic acid binding // inferred from electronic annotation /// 0003677 // DNA binding // inferred from electronic annotation /// 0008270 // zinc ion binding // inferred from electronic annotation /// 0046872 // metal ion binding // inferred from electronic annotation	0
1552572_a_at	145282	MIPOL1	mirror-image polydactyly 1		0005634 // nucleus // inferred from direct assay /// 0005737 // cytoplasm // inferred from direct assay /// 0005856 // cytoskeleton // inferred from direct assay		0
1552573_s_at	145282	MIPOL1	mirror-image polydactyly 1		0005634 // nucleus // inferred from direct assay /// 0005737 // cytoplasm // inferred from direct assay /// 0005856 // cytoskeleton // inferred from direct assay		0
1552575_a_at	135398	C6orf141	chromosome 6 open reading frame 141				0
1552578_a_at	140469	MYO3B	myosin IIIB	0006468 // protein amino acid phosphorylation // inferred from electronic annotation /// 0007601 // visual perception // inferred from electronic annotation /// 0050896 // response to stimulus // inferred from electronic annotation	0005737 // cytoplasm // inferred from electronic annotation /// 0005856 // cytoskeleton // inferred from electronic annotation /// 0016459 // myosin complex // inferred from electronic annotation	0000166 // nucleotide binding // inferred from electronic annotation /// 0003774 // motor activity // inferred from electronic annotation /// 0003779 // actin binding // inferred from electronic annotation /// 0004672 // protein kinase activity // inferred from electronic annotation /// 0004674 // protein serine/threonine kinase activity // inferred from electronic annotation /// 0005524 // ATP b…	0
1552582_at	150000	ABCC13	ATP-binding cassette, sub-family C (CFTR/MRP), member 13	0006810 // transport // inferred from electronic annotation	0005634 // nucleus // non-traceable author statement /// 0016020 // membrane // inferred from electronic annotation /// 0016021 // integral to membrane // inferred from electronic annotation	0005524 // ATP binding // inferred from electronic annotation /// 0042626 // ATPase activity, coupled to transmembrane movement of substances // inferred from electronic annotation	0
1552584_at	3594	IL12RB1	interleukin 12 receptor, beta 1	0007165 // signal transduction // non-traceable author statement /// 0007166 // cell surface receptor linked signal transduction // traceable author statement /// 0008284 // positive regulation of cell proliferation // traceable author statement	0005887 // integral to plasma membrane // traceable author statement /// 0009897 // external side of plasma membrane // inferred from electronic annotation /// 0016020 // membrane // inferred from electronic annotation /// 0016021 // integral to membrane // inferred from electronic annotation	0004872 // receptor activity // inferred from electronic annotation /// 0004888 // transmembrane receptor activity // traceable author statement /// 0004896 // cytokine receptor activity // traceable author statement /// 0004896 // cytokine receptor activity // inferred from electronic annotation	0
1552586_at	162514	TRPV3	transient receptor potential cation channel, subfamily V, member 3	0006810 // transport // inferred from electronic annotation /// 0006811 // ion transport // inferred from electronic annotation /// 0006816 // calcium ion transport // inferred from electronic annotation /// 0009266 // response to temperature stimulus // inferred from electronic annotation	0016020 // membrane // inferred from electronic annotation /// 0016021 // integral to membrane // inferred from electronic annotation	0004872 // receptor activity // inferred from electronic annotation /// 0005216 // ion channel activity // inferred from electronic annotation /// 0005261 // cation channel activity // inferred from electronic annotation /// 0005262 // calcium channel activity // inferred from electronic annotation /// 0005509 // calcium ion binding // inferred from electronic annotation	0
1552587_at	168975	CNBD1	cyclic nucleotide binding domain containing 1				0
1552602_at	27091	CACNG5	calcium channel, voltage-dependent, gamma subunit 5	0006810 // transport // inferred from electronic annotation /// 0006810 // transport // traceable author statement /// 0006811 // ion transport // inferred from electronic annotation /// 0006816 // calcium ion transport // inferred from electronic annotation	0016020 // membrane // inferred from electronic annotation /// 0016021 // integral to membrane // inferred from electronic annotation	0005216 // ion channel activity // inferred from electronic annotation /// 0005244 // voltage-gated ion channel activity // inferred from electronic annotation /// 0005245 // voltage-gated calcium channel activity // traceable author statement /// 0005262 // calcium channel activity // inferred from electronic annotation /// 0005509 // calcium ion binding // inferred from electronic annotation //…	0
1552623_at	84941	HSH2D	hematopoietic SH2 domain containing		0005634 // nucleus // inferred from electronic annotation /// 0005737 // cytoplasm // inferred from electronic annotation	0005515 // protein binding // inferred from electronic annotation	0
1552626_a_at	81615	TMEM163	transmembrane protein 163		0016020 // membrane // inferred from electronic annotation /// 0016021 // integral to membrane // inferred from electronic annotation		0
1552631_a_at	9064	MAP3K6	mitogen-activated protein kinase kinase kinase 6	0006468 // protein amino acid phosphorylation // inferred from direct assay /// 0006468 // protein amino acid phosphorylation // inferred from electronic annotation /// 0007165 // signal transduction // traceable author statement /// 0007257 // activation of JNK activity // traceable author statement		0000166 // nucleotide binding // inferred from electronic annotation /// 0000287 // magnesium ion binding // inferred from direct assay /// 0000287 // magnesium ion binding // inferred from electronic annotation /// 0004672 // protein kinase activity // inferred from electronic annotation /// 0004674 // protein serine/threonine kinase activity // inferred from electronic annotation /// 0004709 //…	0
1552632_a_at	22901	ARSG	arylsulfatase G	0008152 // metabolic process // inferred from electronic annotation	0005783 // endoplasmic reticulum // inferred from direct assay /// 0005783 // endoplasmic reticulum // inferred from electronic annotation	0003824 // catalytic activity // inferred from electronic annotation /// 0004065 // arylsulfatase activity // inferred from direct assay /// 0004065 // arylsulfatase activity // traceable author statement /// 0004168 // dolichol kinase activity // inferred from direct assay /// 0005509 // calcium ion binding // inferred from electronic annotation /// 0008484 // sulfuric ester hydrolase activity /…	0
1552639_at	113730	KLHDC7B	kelch domain containing 7B				0
1552643_at	199777	ZNF626	zinc finger protein 626	0006350 // transcription // inferred from electronic annotation /// 0006355 // regulation of transcription, DNA-dependent // inferred from electronic annotation	0005622 // intracellular // inferred from electronic annotation /// 0005634 // nucleus // inferred from electronic annotation	0003676 // nucleic acid binding // inferred from electronic annotation /// 0003677 // DNA binding // inferred from electronic annotation /// 0008270 // zinc ion binding // inferred from electronic annotation /// 0046872 // metal ion binding // inferred from electronic annotation	0
1552648_a_at	8797	TNFRSF10A	tumor necrosis factor receptor superfamily, member 10a	0006915 // apoptosis // inferred from electronic annotation /// 0006917 // induction of apoptosis // non-traceable author statement /// 0006919 // caspase activation // non-traceable author statement /// 0007165 // signal transduction // traceable author statement /// 0007165 // signal transduction // inferred from electronic annotation /// 0007250 // activation of NF-kappaB-inducing kinase activ…	0016020 // membrane // inferred from electronic annotation /// 0016021 // integral to membrane // inferred by curator /// 0016021 // integral to membrane // inferred from electronic annotation	0004872 // receptor activity // non-traceable author statement /// 0004872 // receptor activity // inferred from electronic annotation /// 0005035 // death receptor activity // traceable author statement /// 0005515 // protein binding // inferred from electronic annotation /// 0008656 // caspase activator activity // non-traceable author statement /// 0045569 // TRAIL binding // non-traceable aut…	0
1552649_a_at	117584	RFFL	ring finger and FYVE-like domain containing 1	0006511 // ubiquitin-dependent protein catabolic process // inferred from electronic annotation /// 0006886 // intracellular protein transport // inferred from electronic annotation /// 0006915 // apoptosis // inferred from electronic annotation	0005737 // cytoplasm // inferred from electronic annotation /// 0016020 // membrane // inferred from electronic annotation /// 0016023 // cytoplasmic membrane-bounded vesicle // inferred from electronic annotation	0005515 // protein binding // inferred from electronic annotation /// 0008270 // zinc ion binding // inferred from electronic annotation /// 0016874 // ligase activity // inferred from electronic annotation /// 0046872 // metal ion binding // inferred from electronic annotation	0
1552656_s_at	127933	UHMK1	U2AF homology motif (UHM) kinase 1	0006468 // protein amino acid phosphorylation // inferred from electronic annotation /// 0007050 // cell cycle arrest // inferred from mutant phenotype /// 0018105 // peptidyl-serine phosphorylation // inferred from sequence or structural similarity /// 0018105 // peptidyl-serine phosphorylation // inferred from direct assay /// 0046777 // protein amino acid autophosphorylation // inferred from d…	0005634 // nucleus // inferred from sequence or structural similarity /// 0005634 // nucleus // inferred from direct assay /// 0005634 // nucleus // inferred from electronic annotation /// 0005737 // cytoplasm // inferred from sequence or structural similarity	0000166 // nucleotide binding // inferred from electronic annotation /// 0003676 // nucleic acid binding // inferred from electronic annotation /// 0003723 // RNA binding // inferred from electronic annotation /// 0004672 // protein kinase activity // inferred from electronic annotation /// 0004674 // protein serine/threonine kinase activity // inferred from sequence or structural similarity /// …	0
1552658_a_at	89795	NAV3	neuron navigator 3		0005634 // nucleus // inferred from electronic annotation /// 0005640 // nuclear outer membrane // inferred from electronic annotation /// 0016020 // membrane // inferred from electronic annotation	0000166 // nucleotide binding // inferred from electronic annotation /// 0017111 // nucleoside-triphosphatase activity // inferred from electronic annotation	0
1552663_a_at	23085	ERC1	ELKS/RAB6-interacting/CAST family member 1	0006355 // regulation of transcription, DNA-dependent // non-traceable author statement /// 0006810 // transport // inferred from electronic annotation /// 0007252 // I-kappaB phosphorylation // inferred from direct assay /// 0007275 // multicellular organismal development // non-traceable author statement /// 0015031 // protein transport // inferred from electronic annotation /// 0045768 // posi…	0000139 // Golgi membrane // inferred from electronic annotation /// 0005737 // cytoplasm // traceable author statement /// 0005737 // cytoplasm // inferred from electronic annotation /// 0005794 // Golgi apparatus // inferred from electronic annotation /// 0008385 // IkappaB kinase complex // inferred from direct assay /// 0016020 // membrane // inferred from electronic annotation /// 0042734 //…	0005515 // protein binding // inferred from physical interaction /// 0043522 // leucine zipper domain binding // non-traceable author statement	0
1552665_at	84989	MGC14425	hypothetical protein MGC14425				0
1552667_a_at	10044	SH2D3C	SH2 domain containing 3C	0007254 // JNK cascade // traceable author statement /// 0007264 // small GTPase mediated signal transduction // inferred from electronic annotation	0005622 // intracellular // inferred from electronic annotation /// 0005737 // cytoplasm // inferred from electronic annotation /// 0016020 // membrane // inferred from electronic annotation	0005070 // SH3/SH2 adaptor activity // traceable author statement /// 0005085 // guanyl-nucleotide exchange factor activity // inferred from electronic annotation /// 0005515 // protein binding // inferred from electronic annotation	0
1552671_a_at	84679	SLC9A7	solute carrier family 9 (sodium/hydrogen exchanger), member 7	0006810 // transport // inferred from electronic annotation /// 0006811 // ion transport // inferred from electronic annotation /// 0006813 // potassium ion transport // inferred from electronic annotation /// 0006814 // sodium ion transport // inferred from electronic annotation /// 0006885 // regulation of pH // inferred from direct assay /// 0006885 // regulation of pH // inferred from electro…	0005794 // Golgi apparatus // inferred from direct assay /// 0005794 // Golgi apparatus // inferred from electronic annotation /// 0005802 // trans-Golgi network // inferred from direct assay /// 0016020 // membrane // inferred from electronic annotation /// 0016021 // integral to membrane // inferred from direct assay /// 0016021 // integral to membrane // inferred from electronic annotation	0015297 // antiporter activity // inferred from electronic annotation /// 0015299 // solute:hydrogen antiporter activity // inferred from electronic annotation /// 0015385 // sodium:hydrogen antiporter activity // inferred from direct assay /// 0015385 // sodium:hydrogen antiporter activity // inferred from electronic annotation /// 0015386 // potassium:hydrogen antiporter activity // inferred fr…	0
1552678_a_at	57646	USP28	ubiquitin specific peptidase 28	0006511 // ubiquitin-dependent protein catabolic process // inferred from electronic annotation	0005634 // nucleus // inferred from direct assay /// 0005730 // nucleolus // inferred from direct assay	0004221 // ubiquitin thiolesterase activity // inferred from electronic annotation /// 0008233 // peptidase activity // inferred from electronic annotation /// 0008234 // cysteine-type peptidase activity // inferred from electronic annotation /// 0016787 // hydrolase activity // inferred from electronic annotation	0
1552680_a_at	57082	CASC5	cancer susceptibility candidate 5	0001675 // acrosome formation // non-traceable author statement	0001669 // acrosome // inferred from direct assay /// 0005634 // nucleus // inferred from direct assay /// 0005634 // nucleus // inferred from electronic annotation	0005515 // protein binding // inferred from physical interaction	0
1552682_a_at	57082	CASC5	cancer susceptibility candidate 5	0001675 // acrosome formation // non-traceable author statement	0001669 // acrosome // inferred from direct assay /// 0005634 // nucleus // inferred from direct assay /// 0005634 // nucleus // inferred from electronic annotation	0005515 // protein binding // inferred from physical interaction	0
1552684_a_at	123228	SENP8	SUMO/sentrin specific peptidase family member 8	0006508 // proteolysis // inferred from electronic annotation /// 0006511 // ubiquitin-dependent protein catabolic process // inferred from electronic annotation		0005515 // protein binding // inferred from physical interaction /// 0008233 // peptidase activity // inferred from electronic annotation /// 0008234 // cysteine-type peptidase activity // inferred from electronic annotation /// 0016787 // hydrolase activity // inferred from electronic annotation	0
1552685_a_at	29841	GRHL1	grainyhead-like 1 (Drosophila)	0006350 // transcription // inferred from electronic annotation /// 0006355 // regulation of transcription, DNA-dependent // inferred from electronic annotation /// 0007275 // multicellular organismal development // inferred from electronic annotation	0005634 // nucleus // inferred from electronic annotation /// 0005634 // nucleus // inferred from direct assay /// 0005730 // nucleolus // inferred from direct assay /// 0005737 // cytoplasm // inferred from direct assay /// 0005794 // Golgi apparatus // inferred from direct assay	0003677 // DNA binding // inferred from electronic annotation	0
1552690_a_at	93589	CACNA2D4	calcium channel, voltage-dependent, alpha 2/delta subunit 4	0006810 // transport // inferred from electronic annotation /// 0006811 // ion transport // inferred from electronic annotation /// 0006816 // calcium ion transport // inferred from electronic annotation /// 0007601 // visual perception // inferred from electronic annotation /// 0050896 // response to stimulus // inferred from electronic annotation	0016020 // membrane // inferred from electronic annotation /// 0016021 // integral to membrane // inferred from electronic annotation	0005216 // ion channel activity // inferred from electronic annotation /// 0005244 // voltage-gated ion channel activity // inferred from electronic annotation /// 0005262 // calcium channel activity // inferred from electronic annotation /// 0005509 // calcium ion binding // inferred from electronic annotation /// 0046872 // metal ion binding // inferred from electronic annotation	0
1552694_at	114134	SLC2A13	solute carrier family 2 (facilitated glucose transporter), member 13	0006810 // transport // inferred from electronic annotation /// 0055085 // transmembrane transport // inferred from electronic annotation	0016020 // membrane // inferred from electronic annotation /// 0016021 // integral to membrane // inferred from electronic annotation	0005215 // transporter activity // inferred from electronic annotation /// 0022891 // substrate-specific transmembrane transporter activity // inferred from electronic annotation	0
1552695_a_at	114134	SLC2A13	solute carrier family 2 (facilitated glucose transporter), member 13	0006810 // transport // inferred from electronic annotation /// 0055085 // transmembrane transport // inferred from electronic annotation	0016020 // membrane // inferred from electronic annotation /// 0016021 // integral to membrane // inferred from electronic annotation	0005215 // transporter activity // inferred from electronic annotation /// 0022891 // substrate-specific transmembrane transporter activity // inferred from electronic annotation	0
1552698_at	113691	MGC16703	tubulin, alpha pseudogene	0007017 // microtubule-based process // inferred from electronic annotation /// 0007018 // microtubule-based movement // inferred from electronic annotation /// 0051258 // protein polymerization // inferred from electronic annotation	0005874 // microtubule // inferred from electronic annotation /// 0043234 // protein complex // inferred from electronic annotation	0000166 // nucleotide binding // inferred from electronic annotation /// 0005198 // structural molecule activity // inferred from electronic annotation /// 0005525 // GTP binding // inferred from electronic annotation	0
1552705_at	142679	DUSP19	dual specificity phosphatase 19	0000188 // inactivation of MAPK activity // inferred from electronic annotation /// 0006470 // protein amino acid dephosphorylation // inferred from electronic annotation /// 0007254 // JNK cascade // inferred from electronic annotation /// 0016311 // dephosphorylation // inferred from electronic annotation	0005737 // cytoplasm // inferred from electronic annotation	0004721 // phosphoprotein phosphatase activity // inferred from electronic annotation /// 0004725 // protein tyrosine phosphatase activity // inferred from electronic annotation /// 0005515 // protein binding // inferred from electronic annotation /// 0008138 // protein tyrosine/serine/threonine phosphatase activity // inferred from electronic annotation /// 0008330 // protein tyrosine/threonine …	0
1552708_a_at	142679	DUSP19	dual specificity phosphatase 19	0000188 // inactivation of MAPK activity // inferred from electronic annotation /// 0006470 // protein amino acid dephosphorylation // inferred from electronic annotation /// 0007254 // JNK cascade // inferred from electronic annotation /// 0016311 // dephosphorylation // inferred from electronic annotation	0005737 // cytoplasm // inferred from electronic annotation	0004721 // phosphoprotein phosphatase activity // inferred from electronic annotation /// 0004725 // protein tyrosine phosphatase activity // inferred from electronic annotation /// 0005515 // protein binding // inferred from electronic annotation /// 0008138 // protein tyrosine/serine/threonine phosphatase activity // inferred from electronic annotation /// 0008330 // protein tyrosine/threonine …	0
1552712_a_at	23057	NMNAT2	nicotinamide nucleotide adenylyltransferase 2	0009058 // biosynthetic process // inferred from electronic annotation /// 0009435 // NAD biosynthetic process // inferred from electronic annotation /// 0019363 // pyridine nucleotide biosynthetic process // inferred from electronic annotation	0005737 // cytoplasm // inferred from electronic annotation	0000309 // nicotinamide-nucleotide adenylyltransferase activity // inferred from electronic annotation /// 0016740 // transferase activity // inferred from electronic annotation /// 0016779 // nucleotidyltransferase activity // inferred from electronic annotation	0
1552715_a_at	59350	RXFP1	relaxin/insulin-like family peptide receptor 1	0007165 // signal transduction // inferred from electronic annotation /// 0007186 // G-protein coupled receptor protein signaling pathway // inferred from electronic annotation /// 0007188 // G-protein signaling, coupled to cAMP nucleotide second messenger // inferred from electronic annotation /// 0007567 // parturition // inferred from electronic annotation /// 0030198 // extracellular matrix o…	0005886 // plasma membrane // inferred from electronic annotation /// 0016020 // membrane // inferred from electronic annotation /// 0016021 // integral to membrane // inferred from electronic annotation	0004871 // signal transducer activity // inferred from electronic annotation /// 0004872 // receptor activity // inferred from electronic annotation /// 0004930 // G-protein coupled receptor activity // inferred from direct assay /// 0004930 // G-protein coupled receptor activity // inferred from electronic annotation /// 0005509 // calcium ion binding // inferred from electronic annotation /// 0…	0
1552718_at	92675	DTD1	D-tyrosyl-tRNA deacylase 1 homolog (S. cerevisiae)	0019478 // D-amino acid catabolic process // inferred from electronic annotation	0005737 // cytoplasm // inferred from electronic annotation	0004812 // aminoacyl-tRNA ligase activity // inferred from electronic annotation /// 0016787 // hydrolase activity // inferred from electronic annotation /// 0016788 // hydrolase activity, acting on ester bonds // inferred from electronic annotation	0
1552719_at	113201	CASC4	cancer susceptibility candidate 4		0016020 // membrane // inferred from electronic annotation /// 0016021 // integral to membrane // inferred from electronic annotation		0
1552721_a_at	2246	FGF1	fibroblast growth factor 1 (acidic)	0001525 // angiogenesis // inferred from electronic annotation /// 0001759 // induction of an organ // inferred from electronic annotation /// 0007165 // signal transduction // non-traceable author statement /// 0007275 // multicellular organismal development // traceable author statement /// 0007275 // multicellular organismal development // inferred from electronic annotation /// 0008283 // cel…	0005576 // extracellular region // not recorded /// 0005578 // proteinaceous extracellular matrix // inferred from electronic annotation /// 0005615 // extracellular space // inferred from electronic annotation	0005515 // protein binding // inferred from physical interaction /// 0008083 // growth factor activity // inferred from electronic annotation /// 0008083 // growth factor activity // traceable author statement /// 0008201 // heparin binding // inferred from electronic annotation	1
1552724_at	158800	RHOXF1	Rhox homeobox family, member 1	0006350 // transcription // inferred from electronic annotation /// 0006355 // regulation of transcription, DNA-dependent // non-traceable author statement /// 0006355 // regulation of transcription, DNA-dependent // inferred from electronic annotation /// 0007275 // multicellular organismal development // non-traceable author statement /// 0007276 // gamete generation // non-traceable author sta…	0005634 // nucleus // inferred from direct assay /// 0005634 // nucleus // inferred from electronic annotation	0003677 // DNA binding // inferred from electronic annotation /// 0003677 // DNA binding // non-traceable author statement /// 0003700 // transcription factor activity // non-traceable author statement /// 0003700 // transcription factor activity // inferred from electronic annotation /// 0030528 // transcription regulator activity // inferred from electronic annotation /// 0043565 // sequence-sp…	0
1552725_s_at	170691	ADAMTS17	ADAM metallopeptidase with thrombospondin type 1 motif, 17	0006508 // proteolysis // inferred from electronic annotation	0005576 // extracellular region // inferred from electronic annotation /// 0005578 // proteinaceous extracellular matrix // inferred from electronic annotation /// 0005622 // intracellular // inferred from electronic annotation /// 0031012 // extracellular matrix // inferred from electronic annotation	0004222 // metalloendopeptidase activity // inferred from electronic annotation /// 0008233 // peptidase activity // inferred from electronic annotation /// 0008237 // metallopeptidase activity // inferred from electronic annotation /// 0008270 // zinc ion binding // inferred from electronic annotation /// 0016787 // hydrolase activity // inferred from electronic annotation /// 0046872 // metal i…	0
1552727_s_at	170691	ADAMTS17	ADAM metallopeptidase with thrombospondin type 1 motif, 17	0006508 // proteolysis // inferred from electronic annotation	0005576 // extracellular region // inferred from electronic annotation /// 0005578 // proteinaceous extracellular matrix // inferred from electronic annotation /// 0005622 // intracellular // inferred from electronic annotation /// 0031012 // extracellular matrix // inferred from electronic annotation	0004222 // metalloendopeptidase activity // inferred from electronic annotation /// 0008233 // peptidase activity // inferred from electronic annotation /// 0008237 // metallopeptidase activity // inferred from electronic annotation /// 0008270 // zinc ion binding // inferred from electronic annotation /// 0016787 // hydrolase activity // inferred from electronic annotation /// 0046872 // metal i…	0
1552729_at	84973	SNHG7	small nucleolar RNA host gene 7 (non-protein coding)				0
1552732_at	137735	ABRA	actin-binding Rho activating protein	0000060 // protein import into nucleus, translocation // inferred from electronic annotation /// 0006350 // transcription // inferred from electronic annotation /// 0006355 // regulation of transcription, DNA-dependent // inferred from electronic annotation /// 0006810 // transport // inferred from electronic annotation /// 0015031 // protein transport // inferred from electronic annotation /// 0…	0005737 // cytoplasm // inferred from electronic annotation /// 0005856 // cytoskeleton // inferred from electronic annotation /// 0005886 // plasma membrane // inferred from direct assay /// 0015629 // actin cytoskeleton // inferred from sequence or structural similarity /// 0015629 // actin cytoskeleton // inferred from electronic annotation /// 0030016 // myofibril // inferred from electronic …	0003713 // transcription coactivator activity // inferred from electronic annotation /// 0003779 // actin binding // inferred from sequence or structural similarity /// 0003779 // actin binding // inferred from electronic annotation	0
1552734_at	253260	RICTOR	rapamycin-insensitive companion of mTOR	0007275 // multicellular organismal development // inferred from electronic annotation /// 0009790 // embryonic development // inferred from sequence or structural similarity /// 0009790 // embryonic development // inferred from electronic annotation /// 0031532 // actin cytoskeleton reorganization // inferred from mutant phenotype /// 0051056 // regulation of small GTPase mediated signal transdu…	0005622 // intracellular // inferred from electronic annotation /// 0031932 // TORC2 complex // inferred from direct assay /// 0031932 // TORC2 complex // inferred from electronic annotation	0005085 // guanyl-nucleotide exchange factor activity // inferred from electronic annotation /// 0005488 // binding // inferred from electronic annotation /// 0005515 // protein binding // inferred from physical interaction	0
1552735_at	56111	PCDHGA4	protocadherin gamma subfamily A, 4	0007155 // cell adhesion // inferred from electronic annotation /// 0007156 // homophilic cell adhesion // inferred from electronic annotation	0005886 // plasma membrane // inferred from electronic annotation /// 0016020 // membrane // inferred from electronic annotation /// 0016021 // integral to membrane // inferred from electronic annotation	0005509 // calcium ion binding // inferred from electronic annotation /// 0005515 // protein binding // inferred from electronic annotation	0
1552736_a_at	81832	NETO1	neuropilin (NRP) and tolloid (TLL)-like 1		0005576 // extracellular region // inferred from electronic annotation /// 0005886 // plasma membrane // inferred from electronic annotation /// 0016020 // membrane // inferred from electronic annotation /// 0016021 // integral to membrane // inferred from electronic annotation	0004872 // receptor activity // inferred from electronic annotation	0
1552737_s_at	11060	WWP2	WW domain containing E3 ubiquitin protein ligase 2	0006464 // protein modification process // inferred from electronic annotation /// 0006464 // protein modification process // traceable author statement /// 0006511 // ubiquitin-dependent protein catabolic process // inferred from electronic annotation /// 0044419 // interspecies interaction between organisms // inferred from electronic annotation /// 0046718 // entry of virus into host cell // t…	0000151 // ubiquitin ligase complex // traceable author statement /// 0005622 // intracellular // inferred from electronic annotation	0004842 // ubiquitin-protein ligase activity // traceable author statement /// 0005515 // protein binding // inferred from electronic annotation /// 0005515 // protein binding // inferred from physical interaction /// 0016874 // ligase activity // inferred from electronic annotation /// 0016881 // acid-amino acid ligase activity // inferred from electronic annotation	0
1552740_at	150590	C2orf15	chromosome 2 open reading frame 15				0
1552742_at	131096	KCNH8	potassium voltage-gated channel, subfamily H (eag-related), member 8	0000160 // two-component signal transduction system (phosphorelay) // inferred from electronic annotation /// 0006355 // regulation of transcription, DNA-dependent // inferred from electronic annotation /// 0006810 // transport // inferred from electronic annotation /// 0006811 // ion transport // inferred from electronic annotation /// 0006813 // potassium ion transport // inferred from electron…	0016020 // membrane // inferred from electronic annotation /// 0016021 // integral to membrane // inferred from electronic annotation	0000155 // two-component sensor activity // inferred from electronic annotation /// 0004871 // signal transducer activity // inferred from electronic annotation /// 0005216 // ion channel activity // inferred from electronic annotation /// 0005244 // voltage-gated ion channel activity // inferred from electronic annotation /// 0005249 // voltage-gated potassium channel activity // inferred from e…	0
1552745_at	133482	SLCO6A1	solute carrier organic anion transporter family, member 6A1	0006810 // transport // inferred from electronic annotation	0016020 // membrane // inferred from electronic annotation /// 0016021 // integral to membrane // inferred from electronic annotation	0005215 // transporter activity // inferred from electronic annotation	0
1552747_a_at	151649	C3orf48	chromosome 3 open reading frame 48			0003824 // catalytic activity // inferred from electronic annotation	0
1552752_a_at	253559	CADM2	cell adhesion molecule 2		0016020 // membrane // inferred from electronic annotation /// 0016021 // integral to membrane // inferred from electronic annotation		0
1552754_a_at	253559	CADM2	cell adhesion molecule 2		0016020 // membrane // inferred from electronic annotation /// 0016021 // integral to membrane // inferred from electronic annotation		0
1552761_at	162515	SLC16A11	solute carrier family 16, member 11 (monocarboxylic acid transporter 11)	0006810 // transport // inferred from electronic annotation	0005886 // plasma membrane // inferred from electronic annotation /// 0016020 // membrane // inferred from electronic annotation /// 0016021 // integral to membrane // inferred from electronic annotation	0005215 // transporter activity // inferred from electronic annotation /// 0015293 // symporter activity // inferred from electronic annotation	0
1552765_x_at	91147	TMEM67	transmembrane protein 67	0008152 // metabolic process // inferred from electronic annotation	0005886 // plasma membrane // inferred from electronic annotation /// 0016020 // membrane // inferred from electronic annotation /// 0016021 // integral to membrane // inferred from electronic annotation	0016787 // hydrolase activity // inferred from electronic annotation	0
1552766_at	90161	HS6ST2	heparan sulfate 6-O-sulfotransferase 2		0016020 // membrane // inferred from electronic annotation /// 0016021 // integral to membrane // inferred from electronic annotation	0008146 // sulfotransferase activity // inferred from electronic annotation /// 0016740 // transferase activity // inferred from electronic annotation	0
1552769_at	90589	ZNF625	zinc finger protein 625	0006350 // transcription // inferred from electronic annotation /// 0006355 // regulation of transcription, DNA-dependent // inferred from electronic annotation	0005622 // intracellular // inferred from electronic annotation /// 0005634 // nucleus // inferred from electronic annotation	0003676 // nucleic acid binding // inferred from electronic annotation /// 0003677 // DNA binding // inferred from electronic annotation /// 0008270 // zinc ion binding // inferred from electronic annotation /// 0046872 // metal ion binding // inferred from electronic annotation	0
1552770_s_at	147837	ZNF563	zinc finger protein 563	0006350 // transcription // inferred from electronic annotation /// 0006355 // regulation of transcription, DNA-dependent // inferred from electronic annotation	0005622 // intracellular // inferred from electronic annotation /// 0005634 // nucleus // inferred from electronic annotation	0003676 // nucleic acid binding // inferred from electronic annotation /// 0003677 // DNA binding // inferred from electronic annotation /// 0008270 // zinc ion binding // inferred from electronic annotation /// 0046872 // metal ion binding // inferred from electronic annotation	0
1552772_at	338339	CLEC4D	C-type lectin domain family 4, member D	0006955 // immune response // inferred from electronic annotation	0005634 // nucleus // inferred from direct assay /// 0005737 // cytoplasm // inferred from direct assay /// 0016020 // membrane // inferred from electronic annotation /// 0016021 // integral to membrane // inferred from electronic annotation	0005488 // binding // inferred from electronic annotation /// 0005529 // sugar binding // inferred from electronic annotation	0
1552773_at	338339	CLEC4D	C-type lectin domain family 4, member D	0006955 // immune response // inferred from electronic annotation	0005634 // nucleus // inferred from direct assay /// 0005737 // cytoplasm // inferred from direct assay /// 0016020 // membrane // inferred from electronic annotation /// 0016021 // integral to membrane // inferred from electronic annotation	0005488 // binding // inferred from electronic annotation /// 0005529 // sugar binding // inferred from electronic annotation	0
1552774_a_at	9481	SLC25A27	solute carrier family 25, member 27	0006091 // generation of precursor metabolites and energy // traceable author statement /// 0006810 // transport // inferred from electronic annotation	0005739 // mitochondrion // inferred from electronic annotation /// 0005739 // mitochondrion // traceable author statement /// 0005743 // mitochondrial inner membrane // non-traceable author statement /// 0005743 // mitochondrial inner membrane // inferred from electronic annotation /// 0016020 // membrane // inferred from electronic annotation /// 0016021 // integral to membrane // inferred from…	0005215 // transporter activity // inferred from electronic annotation /// 0005488 // binding // inferred from electronic annotation	0
1552779_a_at	204962	SLC44A5	solute carrier family 44, member 5		0016020 // membrane // inferred from electronic annotation /// 0016021 // integral to membrane // inferred from electronic annotation		0
1552782_at	204962	SLC44A5	solute carrier family 44, member 5		0016020 // membrane // inferred from electronic annotation /// 0016021 // integral to membrane // inferred from electronic annotation		0
1552783_at	147687	ZNF417	zinc finger protein 417	0006350 // transcription // inferred from electronic annotation /// 0006355 // regulation of transcription, DNA-dependent // inferred from electronic annotation	0005622 // intracellular // inferred from electronic annotation /// 0005634 // nucleus // inferred from electronic annotation	0003676 // nucleic acid binding // inferred from electronic annotation /// 0003677 // DNA binding // inferred from electronic annotation /// 0008270 // zinc ion binding // inferred from electronic annotation /// 0046872 // metal ion binding // inferred from electronic annotation	0
1552785_at	163115	ZNF781	zinc finger protein 781	0006350 // transcription // inferred from electronic annotation /// 0006355 // regulation of transcription, DNA-dependent // inferred from electronic annotation	0005622 // intracellular // inferred from electronic annotation /// 0005634 // nucleus // inferred from electronic annotation	0003676 // nucleic acid binding // inferred from electronic annotation /// 0003677 // DNA binding // inferred from electronic annotation /// 0008270 // zinc ion binding // inferred from electronic annotation /// 0046872 // metal ion binding // inferred from electronic annotation	0
1552787_at	92797	HELB	helicase (DNA) B	0006260 // DNA replication // inferred from mutant phenotype /// 0006261 // DNA-dependent DNA replication // inferred from electronic annotation /// 0006269 // DNA replication, synthesis of RNA primer // inferred from direct assay	0005658 // alpha DNA polymerase:primase complex // inferred from direct assay	0000166 // nucleotide binding // inferred from electronic annotation /// 0004003 // ATP-dependent DNA helicase activity // inferred from electronic annotation /// 0004386 // helicase activity // inferred from electronic annotation /// 0005524 // ATP binding // inferred from electronic annotation /// 0016787 // hydrolase activity // inferred from electronic annotation /// 0017116 // single-strande…	0
1552788_a_at	92797	HELB	helicase (DNA) B	0006260 // DNA replication // inferred from mutant phenotype /// 0006261 // DNA-dependent DNA replication // inferred from electronic annotation /// 0006269 // DNA replication, synthesis of RNA primer // inferred from direct assay	0005658 // alpha DNA polymerase:primase complex // inferred from direct assay	0000166 // nucleotide binding // inferred from electronic annotation /// 0004003 // ATP-dependent DNA helicase activity // inferred from electronic annotation /// 0004386 // helicase activity // inferred from electronic annotation /// 0005524 // ATP binding // inferred from electronic annotation /// 0016787 // hydrolase activity // inferred from electronic annotation /// 0017116 // single-strande…	0
1552791_a_at	10345	TRDN	triadin	0006936 // muscle contraction // traceable author statement	0005737 // cytoplasm // inferred from direct assay /// 0005886 // plasma membrane // inferred from direct assay /// 0016020 // membrane // inferred from electronic annotation /// 0016021 // integral to membrane // inferred from electronic annotation /// 0016021 // integral to membrane // traceable author statement /// 0016529 // sarcoplasmic reticulum // inferred from electronic annotation /// 00…	0005102 // receptor binding // inferred from electronic annotation	0
1552792_at	122809	SOCS4	suppressor of cytokine signaling 4	0001558 // regulation of cell growth // inferred from electronic annotation /// 0006511 // ubiquitin-dependent protein catabolic process // inferred from electronic annotation /// 0007242 // intracellular signaling cascade // inferred from electronic annotation /// 0009968 // negative regulation of signal transduction // inferred from electronic annotation		0005515 // protein binding // inferred from electronic annotation	0
1552793_at	286122	C8orf31	chromosome 8 open reading frame 31				0
1552794_a_at	284306	ZNF547	zinc finger protein 547	0001501 // skeletal system development // traceable author statement /// 0006350 // transcription // inferred from electronic annotation /// 0006355 // regulation of transcription, DNA-dependent // inferred from electronic annotation /// 0006355 // regulation of transcription, DNA-dependent // inferred from direct assay /// 0006810 // transport // inferred from electronic annotation /// 0006888 /…	0005622 // intracellular // inferred from electronic annotation /// 0005634 // nucleus // inferred from electronic annotation /// 0005737 // cytoplasm // inferred from electronic annotation /// 0005783 // endoplasmic reticulum // inferred from electronic annotation /// 0005794 // Golgi apparatus // inferred from electronic annotation	0003676 // nucleic acid binding // inferred from electronic annotation /// 0003677 // DNA binding // inferred from electronic annotation /// 0005515 // protein binding // inferred from physical interaction /// 0008134 // transcription factor binding // inferred from physical interaction /// 0008270 // zinc ion binding // inferred from electronic annotation /// 0046872 // metal ion binding // infe…	0
1552798_a_at	7099	TLR4	toll-like receptor 4	0002537 // production of nitric oxide during acute inflammatory response // inferred from electronic annotation /// 0006954 // inflammatory response // inferred from electronic annotation /// 0006955 // immune response // inferred from electronic annotation /// 0007165 // signal transduction // traceable author statement /// 0007165 // signal transduction // inferred from electronic annotation //…	0005886 // plasma membrane // not recorded /// 0005887 // integral to plasma membrane // inferred from direct assay /// 0016020 // membrane // inferred from electronic annotation /// 0016021 // integral to membrane // inferred from electronic annotation /// 0031224 // intrinsic to membrane // inferred from electronic annotation /// 0046696 // lipopolysaccharide receptor complex // non-traceable a…	0001530 // lipopolysaccharide binding // non-traceable author statement /// 0004872 // receptor activity // inferred from electronic annotation /// 0004888 // transmembrane receptor activity // non-traceable author statement /// 0004888 // transmembrane receptor activity // inferred from electronic annotation /// 0005515 // protein binding // inferred from physical interaction /// 0005515 // prot…	0
1552804_a_at	114609	TIRAP	toll-interleukin 1 receptor (TIR) domain containing adaptor protein	0006954 // inflammatory response // inferred from electronic annotation /// 0006955 // immune response // inferred from electronic annotation /// 0007165 // signal transduction // inferred from electronic annotation /// 0007166 // cell surface receptor linked signal transduction // inferred from electronic annotation /// 0007249 // I-kappaB kinase/NF-kappaB cascade // not recorded /// 0007249 // …	0005737 // cytoplasm // inferred from electronic annotation /// 0005886 // plasma membrane // not recorded /// 0031224 // intrinsic to membrane // inferred from electronic annotation	0004872 // receptor activity // inferred from electronic annotation /// 0004888 // transmembrane receptor activity // inferred from electronic annotation /// 0005515 // protein binding // inferred from physical interaction	0
1552806_a_at	89790	SIGLEC10	sialic acid binding Ig-like lectin 10	0007155 // cell adhesion // inferred from electronic annotation	0005576 // extracellular region // inferred from electronic annotation /// 0005886 // plasma membrane // inferred from electronic annotation /// 0016020 // membrane // inferred from electronic annotation /// 0016021 // integral to membrane // inferred from electronic annotation	0005515 // protein binding // inferred from electronic annotation /// 0005529 // sugar binding // inferred from electronic annotation	0
1552807_a_at	89790	SIGLEC10	sialic acid binding Ig-like lectin 10	0007155 // cell adhesion // inferred from electronic annotation	0005576 // extracellular region // inferred from electronic annotation /// 0005886 // plasma membrane // inferred from electronic annotation /// 0016020 // membrane // inferred from electronic annotation /// 0016021 // integral to membrane // inferred from electronic annotation	0005515 // protein binding // inferred from electronic annotation /// 0005529 // sugar binding // inferred from electronic annotation	0
1552809_at	5992	RFX4	regulatory factor X, 4 (influences HLA class II expression)	0006350 // transcription // inferred from electronic annotation /// 0006355 // regulation of transcription, DNA-dependent // inferred from electronic annotation	0005634 // nucleus // inferred from electronic annotation	0003677 // DNA binding // inferred from electronic annotation	0
1552812_a_at	29843	SENP1	SUMO1/sentrin specific peptidase 1	0006508 // proteolysis // traceable author statement /// 0006508 // proteolysis // inferred from electronic annotation /// 0006511 // ubiquitin-dependent protein catabolic process // inferred from electronic annotation /// 0016926 // protein desumoylation // inferred from electronic annotation	0005634 // nucleus // traceable author statement /// 0005634 // nucleus // inferred from electronic annotation /// 0005737 // cytoplasm // inferred from electronic annotation	0004175 // endopeptidase activity // traceable author statement /// 0008233 // peptidase activity // inferred from electronic annotation /// 0008234 // cysteine-type peptidase activity // inferred from electronic annotation /// 0016787 // hydrolase activity // inferred from electronic annotation	0
1552816_at	158046	NXNL2	nucleoredoxin-like 2				0
1552819_at	257103	C21orf86	chromosome 21 open reading frame 86				0
1552822_at	54495	TXNDC10	thioredoxin domain containing 10	0045454 // cell redox homeostasis // inferred from electronic annotation	0005783 // endoplasmic reticulum // inferred from electronic annotation /// 0005789 // endoplasmic reticulum membrane // inferred from electronic annotation /// 0016020 // membrane // inferred from electronic annotation /// 0016021 // integral to membrane // inferred from electronic annotation	0003756 // protein disulfide isomerase activity // inferred from electronic annotation /// 0016853 // isomerase activity // inferred from electronic annotation	0
1552825_at	252884	ZNF396	zinc finger protein 396	0006350 // transcription // inferred from electronic annotation /// 0006355 // regulation of transcription, DNA-dependent // inferred from electronic annotation	0005622 // intracellular // inferred from electronic annotation /// 0005634 // nucleus // inferred from electronic annotation /// 0005634 // nucleus // inferred from direct assay /// 0005737 // cytoplasm // inferred from electronic annotation /// 0005737 // cytoplasm // inferred from direct assay /// 0031965 // nuclear membrane // inferred from direct assay	0003676 // nucleic acid binding // inferred from electronic annotation /// 0003677 // DNA binding // inferred from electronic annotation /// 0003700 // transcription factor activity // inferred from electronic annotation /// 0008270 // zinc ion binding // inferred from electronic annotation /// 0046872 // metal ion binding // inferred from electronic annotation	0
1552834_at	192134	B3GNT6	UDP-GlcNAc:betaGal beta-1,3-N-acetylglucosaminyltransferase 6 (core 3 synthase)	0006486 // protein amino acid glycosylation // inferred from electronic annotation /// 0009101 // glycoprotein biosynthetic process // non-traceable author statement /// 0016269 // O-glycan processing, core 3 // non-traceable author statement	0000139 // Golgi membrane // inferred from electronic annotation /// 0005794 // Golgi apparatus // inferred from electronic annotation /// 0016020 // membrane // non-traceable author statement /// 0016020 // membrane // inferred from electronic annotation /// 0016021 // integral to membrane // inferred from electronic annotation	0008378 // galactosyltransferase activity // inferred from direct assay /// 0008378 // galactosyltransferase activity // inferred from electronic annotation /// 0016740 // transferase activity // inferred from electronic annotation /// 0016757 // transferase activity, transferring glycosyl groups // inferred from electronic annotation /// 0047223 // beta-1,3-galactosyl-O-glycosyl-glycoprotein bet…	0
1552835_at	163486	DENND1B	DENN/MADD domain containing 1B				0
1552846_s_at	115273	RAB42	RAB42, member RAS oncogene family	0007264 // small GTPase mediated signal transduction // inferred from electronic annotation /// 0015031 // protein transport // inferred from electronic annotation	0016020 // membrane // inferred from electronic annotation	0000166 // nucleotide binding // inferred from electronic annotation /// 0005525 // GTP binding // inferred from electronic annotation	0
1552848_a_at	139411	PTCHD1	patched domain containing 1		0016020 // membrane // inferred from electronic annotation /// 0016021 // integral to membrane // inferred from electronic annotation	0008158 // hedgehog receptor activity // inferred from electronic annotation	0
1552862_at	284618	C1orf104	chromosome 1 open reading frame 104				0
1552863_a_at	59285	CACNG6	calcium channel, voltage-dependent, gamma subunit 6	0006810 // transport // inferred from electronic annotation /// 0006811 // ion transport // inferred from electronic annotation /// 0006816 // calcium ion transport // non-traceable author statement /// 0006816 // calcium ion transport // inferred from electronic annotation	0005891 // voltage-gated calcium channel complex // non-traceable author statement /// 0016020 // membrane // inferred from electronic annotation /// 0016021 // integral to membrane // inferred from electronic annotation	0005216 // ion channel activity // inferred from electronic annotation /// 0005244 // voltage-gated ion channel activity // inferred from electronic annotation /// 0005245 // voltage-gated calcium channel activity // non-traceable author statement /// 0005262 // calcium channel activity // inferred from electronic annotation /// 0005509 // calcium ion binding // inferred from electronic annotation	0
1552870_s_at	126859	C1orf125	chromosome 1 open reading frame 125				0
1552876_at	114042	C21orf89	chromosome 21 open reading frame 89				0
1552878_at	220202	ATOH7	atonal homolog 7 (Drosophila)	0006350 // transcription // inferred from electronic annotation /// 0006355 // regulation of transcription, DNA-dependent // inferred from electronic annotation /// 0007275 // multicellular organismal development // inferred from electronic annotation /// 0007399 // nervous system development // inferred from electronic annotation /// 0007623 // circadian rhythm // inferred from electronic annota…	0005634 // nucleus // inferred from electronic annotation	0003677 // DNA binding // inferred from electronic annotation /// 0030528 // transcription regulator activity // inferred from electronic annotation	0
1552880_at	89866	SEC16B	SEC16 homolog B (S. cerevisiae)	0006810 // transport // inferred from electronic annotation /// 0015031 // protein transport // inferred from electronic annotation /// 0016192 // vesicle-mediated transport // inferred from electronic annotation	0000139 // Golgi membrane // inferred from electronic annotation /// 0005783 // endoplasmic reticulum // inferred from electronic annotation /// 0005789 // endoplasmic reticulum membrane // inferred from electronic annotation /// 0005794 // Golgi apparatus // inferred from electronic annotation /// 0016020 // membrane // inferred from electronic annotation	0031177 // phosphopantetheine binding // inferred from electronic annotation	0
1552882_a_at	139285	FAM123B	family with sequence similarity 123B				0
1552884_at	157848	NKX6-3	NK6 homeobox 3	0006350 // transcription // inferred from electronic annotation /// 0006355 // regulation of transcription, DNA-dependent // inferred from electronic annotation	0005634 // nucleus // inferred from electronic annotation	0003677 // DNA binding // inferred from electronic annotation /// 0003700 // transcription factor activity // inferred from electronic annotation /// 0030528 // transcription regulator activity // inferred from electronic annotation /// 0043565 // sequence-specific DNA binding // inferred from electronic annotation	0
1552887_at	219793	C10orf27	chromosome 10 open reading frame 27	0007275 // multicellular organismal development // inferred from electronic annotation /// 0007283 // spermatogenesis // inferred from electronic annotation /// 0030154 // cell differentiation // inferred from electronic annotation	0005634 // nucleus // inferred from electronic annotation /// 0005737 // cytoplasm // inferred from electronic annotation /// 0005829 // cytosol // inferred from sequence or structural similarity	0005515 // protein binding // inferred from sequence or structural similarity	0
1552889_a_at	90332	EXOC3L2	exocyst complex component 3-like 2				0
1552895_a_at	149992	C21orf99	chromosome 21 open reading frame 99				0
1552897_a_at	170850	KCNG3	potassium voltage-gated channel, subfamily G, member 3	0006810 // transport // inferred from electronic annotation /// 0006811 // ion transport // inferred from electronic annotation /// 0006813 // potassium ion transport // inferred from electronic annotation	0005783 // endoplasmic reticulum // inferred from direct assay /// 0005886 // plasma membrane // inferred from direct assay /// 0005886 // plasma membrane // inferred from electronic annotation /// 0008076 // voltage-gated potassium channel complex // inferred from electronic annotation /// 0016020 // membrane // inferred from electronic annotation /// 0016021 // integral to membrane // inferred …	0005216 // ion channel activity // inferred from electronic annotation /// 0005244 // voltage-gated ion channel activity // inferred from electronic annotation /// 0005249 // voltage-gated potassium channel activity // inferred from electronic annotation /// 0005267 // potassium channel activity // inferred from electronic annotation /// 0005515 // protein binding // inferred from physical intera…	0
1552899_at	154089	RP4-662A9.2	hypothetical protein MGC34034				0
1552900_a_at	154089	RP4-662A9.2	hypothetical protein MGC34034				0
1552908_at	148823	C1orf150	chromosome 1 open reading frame 150				0
1552910_at	114132	SIGLEC11	sialic acid binding Ig-like lectin 11	0007155 // cell adhesion // inferred from electronic annotation	0016020 // membrane // inferred from electronic annotation /// 0016021 // integral to membrane // inferred from electronic annotation	0005515 // protein binding // inferred from electronic annotation /// 0005529 // sugar binding // inferred from electronic annotation	0
1552915_at	282616	IL28A	interleukin 28A (interferon, lambda 2)	0009615 // response to virus // inferred from electronic annotation	0005576 // extracellular region // inferred from electronic annotation /// 0005615 // extracellular space // inferred from electronic annotation	0005125 // cytokine activity // inferred from electronic annotation	0
1552919_at	132989	C4orf36	chromosome 4 open reading frame 36				0
1552927_at	257397	MAP3K7IP3	mitogen-activated protein kinase kinase kinase 7 interacting protein 3		0005622 // intracellular // inferred from electronic annotation	0005515 // protein binding // inferred from physical interaction /// 0008270 // zinc ion binding // inferred from electronic annotation /// 0016301 // kinase activity // inferred from electronic annotation /// 0046872 // metal ion binding // inferred from electronic annotation	0
1552928_s_at	257397	MAP3K7IP3	mitogen-activated protein kinase kinase kinase 7 interacting protein 3		0005622 // intracellular // inferred from electronic annotation	0005515 // protein binding // inferred from physical interaction /// 0008270 // zinc ion binding // inferred from electronic annotation /// 0016301 // kinase activity // inferred from electronic annotation /// 0046872 // metal ion binding // inferred from electronic annotation	0
1552931_a_at	5151	PDE8A	phosphodiesterase 8A	0000160 // two-component signal transduction system (phosphorelay) // inferred from electronic annotation /// 0006198 // cAMP catabolic process // inferred from electronic annotation /// 0006355 // regulation of transcription, DNA-dependent // inferred from electronic annotation /// 0007165 // signal transduction // inferred from electronic annotation /// 0009187 // cyclic nucleotide metabolic pr…	0005737 // cytoplasm // inferred from direct assay /// 0005794 // Golgi apparatus // inferred from direct assay /// 0005886 // plasma membrane // inferred from direct assay	0000156 // two-component response regulator activity // inferred from electronic annotation /// 0000287 // magnesium ion binding // inferred from electronic annotation /// 0003824 // catalytic activity // inferred from electronic annotation /// 0004114 // 3',5'-cyclic-nucleotide phosphodiesterase activity // inferred from electronic annotation /// 0004114 // 3',5'-cyclic-nucleotide phosphodiester…	0
1552935_at	203430	ZCCHC5	zinc finger, CCHC domain containing 5			0003676 // nucleic acid binding // inferred from electronic annotation /// 0008270 // zinc ion binding // inferred from electronic annotation /// 0046872 // metal ion binding // inferred from electronic annotation	0
1552939_at	284	ANGPT1	angiopoietin 1	0001525 // angiogenesis // inferred from electronic annotation /// 0007165 // signal transduction // inferred from electronic annotation /// 0007165 // signal transduction // traceable author statement /// 0007275 // multicellular organismal development // inferred from electronic annotation /// 0030154 // cell differentiation // inferred from electronic annotation	0005576 // extracellular region // not recorded /// 0005576 // extracellular region // inferred from electronic annotation	0005102 // receptor binding // inferred from electronic annotation /// 0005102 // receptor binding // traceable author statement	0
1552942_at	149373	FLJ30430	hypothetical protein FLJ30430				0
1552946_at	163071	ZNF114	zinc finger protein 114	0006350 // transcription // inferred from electronic annotation /// 0006355 // regulation of transcription, DNA-dependent // inferred from electronic annotation	0005622 // intracellular // inferred from electronic annotation /// 0005634 // nucleus // inferred from electronic annotation	0003676 // nucleic acid binding // inferred from electronic annotation /// 0003677 // DNA binding // inferred from electronic annotation /// 0008270 // zinc ion binding // inferred from electronic annotation /// 0046872 // metal ion binding // inferred from electronic annotation	0
1552947_x_at	163071	ZNF114	zinc finger protein 114	0006350 // transcription // inferred from electronic annotation /// 0006355 // regulation of transcription, DNA-dependent // inferred from electronic annotation	0005622 // intracellular // inferred from electronic annotation /// 0005634 // nucleus // inferred from electronic annotation	0003676 // nucleic acid binding // inferred from electronic annotation /// 0003677 // DNA binding // inferred from electronic annotation /// 0008270 // zinc ion binding // inferred from electronic annotation /// 0046872 // metal ion binding // inferred from electronic annotation	0
1552952_at	159162	RBMY2FP	RNA binding motif protein, Y-linked, family 2, member F pseudogene				0
1552953_a_at	4761	NEUROD2	neurogenic differentiation 2	0001662 // behavioral fear response // inferred from electronic annotation /// 0006350 // transcription // inferred from electronic annotation /// 0006355 // regulation of transcription, DNA-dependent // inferred from electronic annotation /// 0006357 // regulation of transcription from RNA polymerase II promoter // traceable author statement /// 0007275 // multicellular organismal development //…	0005634 // nucleus // inferred from electronic annotation	0003677 // DNA binding // inferred from electronic annotation /// 0003700 // transcription factor activity // traceable author statement /// 0030528 // transcription regulator activity // inferred from electronic annotation	0
1552954_at	439936	C5orf17	chromosome 5 open reading frame 17				0
1552957_at	200383	LOC200383	similar to Dynein heavy chain at 16F	0007018 // microtubule-based movement // inferred from electronic annotation	0005874 // microtubule // inferred from electronic annotation /// 0030286 // dynein complex // inferred from electronic annotation	0000166 // nucleotide binding // inferred from electronic annotation /// 0003774 // motor activity // inferred from electronic annotation /// 0003777 // microtubule motor activity // inferred from electronic annotation /// 0005524 // ATP binding // inferred from electronic annotation /// 0016887 // ATPase activity // inferred from electronic annotation /// 0017111 // nucleoside-triphosphatase act…	0
1552967_at	158506	ZNF645	zinc finger protein 645		0005622 // intracellular // inferred from electronic annotation /// 0005634 // nucleus // inferred from direct assay /// 0005737 // cytoplasm // inferred from direct assay /// 0005856 // cytoskeleton // inferred from direct assay	0005515 // protein binding // inferred from electronic annotation /// 0008270 // zinc ion binding // inferred from electronic annotation /// 0046872 // metal ion binding // inferred from electronic annotation	0
1552969_a_at	9204	ZMYM6	zinc finger, MYM-type 6	0007275 // multicellular organismal development // traceable author statement	0005634 // nucleus // inferred from electronic annotation	0003677 // DNA binding // traceable author statement /// 0008270 // zinc ion binding // inferred from electronic annotation /// 0046872 // metal ion binding // inferred from electronic annotation	0
1552970_s_at	9204	ZMYM6	zinc finger, MYM-type 6	0007275 // multicellular organismal development // traceable author statement	0005634 // nucleus // inferred from electronic annotation	0003677 // DNA binding // traceable author statement /// 0008270 // zinc ion binding // inferred from electronic annotation /// 0046872 // metal ion binding // inferred from electronic annotation	0
1552980_at	3038	HAS3	hyaluronan synthase 3	0005975 // carbohydrate metabolic process // traceable author statement	0005887 // integral to plasma membrane // traceable author statement /// 0016020 // membrane // inferred from electronic annotation /// 0016021 // integral to membrane // inferred from electronic annotation /// 0016021 // integral to membrane // traceable author statement	0016740 // transferase activity // inferred from electronic annotation /// 0016757 // transferase activity, transferring glycosyl groups // inferred from electronic annotation /// 0050501 // hyaluronan synthase activity // inferred from electronic annotation	0
1552986_at	142937	LOC142937	hypothetical protein BC008131				0
1552988_at	160140	C11orf65	chromosome 11 open reading frame 65				0
1552999_a_at	280664	WFDC10B	WAP four-disulfide core domain 10B		0005576 // extracellular region // inferred from electronic annotation		0
1553015_a_at	9401	RECQL4	RecQ protein-like 4	0001501 // skeletal system development // inferred from electronic annotation /// 0006281 // DNA repair // traceable author statement /// 0006310 // DNA recombination // inferred from electronic annotation /// 0007275 // multicellular organismal development // traceable author statement /// 0008284 // positive regulation of cell proliferation // inferred from electronic annotation /// 0043473 // …	0005634 // nucleus // inferred from electronic annotation /// 0005737 // cytoplasm // inferred from electronic annotation	0000166 // nucleotide binding // inferred from electronic annotation /// 0003676 // nucleic acid binding // inferred from electronic annotation /// 0003678 // DNA helicase activity // traceable author statement /// 0004386 // helicase activity // inferred from electronic annotation /// 0005524 // ATP binding // inferred from electronic annotation /// 0008026 // ATP-dependent helicase activity // …	0
1553020_at	140771	SMCR5	Smith-Magenis syndrome chromosome region, candidate 5 (non-protein coding)				0
1553023_a_at	79400	NOX5	NADPH oxidase, EF-hand calcium binding domain 5	0000910 // cytokinesis // non-traceable author statement /// 0006810 // transport // inferred from electronic annotation /// 0006811 // ion transport // inferred from electronic annotation /// 0006917 // induction of apoptosis // non-traceable author statement /// 0007275 // multicellular organismal development // inferred from electronic annotation /// 0008283 // cell proliferation // non-tracea…	0001669 // acrosome // inferred from electronic annotation /// 0016020 // membrane // inferred from electronic annotation /// 0016021 // integral to membrane // inferred from electronic annotation	0005216 // ion channel activity // inferred from electronic annotation /// 0005506 // iron ion binding // inferred from electronic annotation /// 0005509 // calcium ion binding // inferred from electronic annotation /// 0009055 // electron carrier activity // inferred from electronic annotation /// 0015252 // hydrogen ion channel activity // inferred from direct assay /// 0015252 // hydrogen ion …	0
1553030_a_at	6821	SUOX	sulfite oxidase	0007584 // response to nutrient // inferred from electronic annotation /// 0055114 // oxidation reduction // inferred from electronic annotation	0005739 // mitochondrion // inferred from electronic annotation /// 0005758 // mitochondrial intermembrane space // inferred from electronic annotation /// 0005829 // cytosol // inferred from electronic annotation	0005506 // iron ion binding // inferred from electronic annotation /// 0008482 // sulfite oxidase activity // traceable author statement /// 0008482 // sulfite oxidase activity // inferred from electronic annotation /// 0009055 // electron carrier activity // inferred from electronic annotation /// 0016491 // oxidoreductase activity // inferred from electronic annotation /// 0020037 // heme bindi…	0
1553031_at	221393	GPR115	G protein-coupled receptor 115	0007165 // signal transduction // inferred from electronic annotation /// 0007166 // cell surface receptor linked signal transduction // inferred from electronic annotation /// 0007186 // G-protein coupled receptor protein signaling pathway // inferred from electronic annotation /// 0007186 // G-protein coupled receptor protein signaling pathway // traceable author statement /// 0007218 // neurop…	0005886 // plasma membrane // inferred from electronic annotation /// 0016020 // membrane // inferred from electronic annotation /// 0016021 // integral to membrane // inferred from electronic annotation /// 0016021 // integral to membrane // traceable author statement	0004871 // signal transducer activity // inferred from electronic annotation /// 0004872 // receptor activity // inferred from electronic annotation /// 0004888 // transmembrane receptor activity // inferred from electronic annotation /// 0004930 // G-protein coupled receptor activity // inferred from electronic annotation /// 0004930 // G-protein coupled receptor activity // traceable author sta…	0
1553043_a_at	146722	CD300LF	CD300 molecule-like family member f	0006955 // immune response // inferred from electronic annotation	0005886 // plasma membrane // inferred from electronic annotation /// 0016020 // membrane // inferred from electronic annotation /// 0016021 // integral to membrane // inferred from electronic annotation	0004872 // receptor activity // inferred from electronic annotation	0
1553055_a_at	162394	SLFN5	schlafen family member 5	0030154 // cell differentiation // inferred from electronic annotation	0005634 // nucleus // inferred from electronic annotation	0000166 // nucleotide binding // inferred from electronic annotation /// 0005524 // ATP binding // inferred from electronic annotation	0
1553063_at	27201	GPR78	G protein-coupled receptor 78	0007165 // signal transduction // inferred from electronic annotation /// 0007186 // G-protein coupled receptor protein signaling pathway // inferred from electronic annotation	0005886 // plasma membrane // inferred from electronic annotation /// 0016020 // membrane // inferred from electronic annotation /// 0016021 // integral to membrane // inferred from electronic annotation	0004871 // signal transducer activity // inferred from electronic annotation /// 0004872 // receptor activity // inferred from electronic annotation /// 0004930 // G-protein coupled receptor activity // inferred from electronic annotation	0
1553072_at	149428	BNIPL	BCL2/adenovirus E1B 19kD interacting protein like	0006915 // apoptosis // inferred from direct assay /// 0006915 // apoptosis // inferred from electronic annotation /// 0008285 // negative regulation of cell proliferation // inferred from direct assay /// 0040009 // regulation of growth rate // inferred from direct assay	0005634 // nucleus // inferred from direct assay /// 0005829 // cytosol // inferred from direct assay	0005515 // protein binding // inferred from physical interaction /// 0042802 // identical protein binding // inferred from physical interaction	0
1553080_at	286828	CSN1S2A	casein alpha s2-like A	0006810 // transport // inferred from electronic annotation	0005576 // extracellular region // inferred from electronic annotation	0005215 // transporter activity // inferred from electronic annotation	0
1553089_a_at	10406	WFDC2	WAP four-disulfide core domain 2	0006508 // proteolysis // traceable author statement /// 0007283 // spermatogenesis // traceable author statement	0005576 // extracellular region // inferred from electronic annotation /// 0005615 // extracellular space // traceable author statement	0004866 // endopeptidase inhibitor activity // inferred from electronic annotation /// 0004866 // endopeptidase inhibitor activity // traceable author statement /// 0004867 // serine-type endopeptidase inhibitor activity // inferred from electronic annotation /// 0030414 // protease inhibitor activity // inferred from electronic annotation	0
1553108_at	134553	C5orf24	chromosome 5 open reading frame 24				0
1553114_a_at	5753	PTK6	PTK6 protein tyrosine kinase 6	0006468 // protein amino acid phosphorylation // traceable author statement /// 0006468 // protein amino acid phosphorylation // inferred from electronic annotation	0005634 // nucleus // inferred from electronic annotation /// 0005737 // cytoplasm // inferred from electronic annotation	0000166 // nucleotide binding // inferred from electronic annotation /// 0004672 // protein kinase activity // inferred from electronic annotation /// 0004674 // protein serine/threonine kinase activity // inferred from electronic annotation /// 0004713 // protein tyrosine kinase activity // inferred from electronic annotation /// 0004715 // non-membrane spanning protein tyrosine kinase activity …	0
1553120_at	63967	CLSPN	claspin homolog (Xenopus laevis)	0006260 // DNA replication // not recorded /// 0006281 // DNA repair // inferred from electronic annotation /// 0006974 // response to DNA damage stimulus // inferred from electronic annotation /// 0007049 // cell cycle // inferred from electronic annotation	0005634 // nucleus // inferred from electronic annotation /// 0005654 // nucleoplasm // not recorded /// 0005694 // chromosome // inferred from electronic annotation	0003677 // DNA binding // inferred from electronic annotation /// 0005515 // protein binding // non-traceable author statement /// 0005515 // protein binding // inferred from physical interaction	0
1553122_s_at	57786	RBAK	RB-associated KRAB zinc finger	0006350 // transcription // inferred from electronic annotation /// 0006355 // regulation of transcription, DNA-dependent // traceable author statement /// 0006355 // regulation of transcription, DNA-dependent // inferred from electronic annotation	0005622 // intracellular // inferred from electronic annotation /// 0005634 // nucleus // traceable author statement /// 0005634 // nucleus // inferred from electronic annotation	0003676 // nucleic acid binding // inferred from electronic annotation /// 0008270 // zinc ion binding // non-traceable author statement /// 0008270 // zinc ion binding // inferred from electronic annotation /// 0016564 // transcription repressor activity // traceable author statement /// 0046872 // metal ion binding // inferred from electronic annotation	0
1553127_a_at	165918	RNF168	ring finger protein 168			0005515 // protein binding // inferred from physical interaction /// 0005515 // protein binding // inferred from electronic annotation /// 0008270 // zinc ion binding // inferred from electronic annotation /// 0046872 // metal ion binding // inferred from electronic annotation	0
1553129_at	79987	SVEP1	sushi, von Willebrand factor type A, EGF and pentraxin domain containing 1	0007155 // cell adhesion // inferred from electronic annotation	0005576 // extracellular region // inferred from electronic annotation /// 0005737 // cytoplasm // inferred from electronic annotation /// 0016020 // membrane // inferred from electronic annotation	0005509 // calcium ion binding // inferred from electronic annotation /// 0005515 // protein binding // inferred from electronic annotation	0
1553134_s_at	203228	C9orf72	chromosome 9 open reading frame 72				0
1553136_at	130535	KCTD18	potassium channel tetramerisation domain containing 18	0006813 // potassium ion transport // inferred from electronic annotation /// 0008104 // protein localization // inferred from electronic annotation /// 0051754 // meiotic sister chromatid cohesion, centromeric // inferred from electronic annotation	0000780 // condensed nuclear chromosome, centromeric region // inferred from electronic annotation /// 0008076 // voltage-gated potassium channel complex // inferred from electronic annotation /// 0016020 // membrane // inferred from electronic annotation	0005216 // ion channel activity // inferred from electronic annotation /// 0005249 // voltage-gated potassium channel activity // inferred from electronic annotation /// 0005515 // protein binding // inferred from electronic annotation	0
1553137_s_at	8462	KLF11	Kruppel-like factor 11	0000122 // negative regulation of transcription from RNA polymerase II promoter // traceable author statement /// 0006350 // transcription // inferred from electronic annotation /// 0006355 // regulation of transcription, DNA-dependent // inferred from electronic annotation /// 0006366 // transcription from RNA polymerase II promoter // traceable author statement /// 0006915 // apoptosis // infer…	0005622 // intracellular // inferred from electronic annotation /// 0005634 // nucleus // traceable author statement /// 0005634 // nucleus // inferred from electronic annotation	0003676 // nucleic acid binding // inferred from electronic annotation /// 0003677 // DNA binding // inferred from electronic annotation /// 0003700 // transcription factor activity // traceable author statement /// 0003700 // transcription factor activity // inferred from electronic annotation /// 0008270 // zinc ion binding // inferred from electronic annotation /// 0046872 // metal ion binding…	0
1553139_s_at	55558	PLXNA3	plexin A3	0007165 // signal transduction // inferred from electronic annotation /// 0007275 // multicellular organismal development // traceable author statement /// 0007275 // multicellular organismal development // inferred from electronic annotation /// 0007411 // axon guidance // inferred from electronic annotation /// 0021766 // hippocampus development // inferred from electronic annotation /// 002186…	0005622 // intracellular // inferred from electronic annotation /// 0016020 // membrane // traceable author statement /// 0016020 // membrane // inferred from electronic annotation /// 0016021 // integral to membrane // inferred from electronic annotation	0004872 // receptor activity // inferred from electronic annotation /// 0004888 // transmembrane receptor activity // non-traceable author statement	0
1553140_at	53918	PELO	pelota homolog (Drosophila)	0006412 // translation // inferred from electronic annotation /// 0007155 // cell adhesion // inferred from electronic annotation /// 0007160 // cell-matrix adhesion // non-traceable author statement /// 0007229 // integrin-mediated signaling pathway // inferred from electronic annotation /// 0030593 // neutrophil chemotaxis // inferred from electronic annotation /// 0045123 // cellular extravasa…	0005634 // nucleus // inferred from electronic annotation /// 0008305 // integrin complex // inferred from electronic annotation /// 0008305 // integrin complex // traceable author statement /// 0009897 // external side of plasma membrane // inferred from electronic annotation /// 0016020 // membrane // inferred from electronic annotation /// 0016021 // integral to membrane // inferred from elect…	0000287 // magnesium ion binding // inferred from electronic annotation /// 0004872 // receptor activity // inferred from electronic annotation /// 0005509 // calcium ion binding // inferred from electronic annotation /// 0005515 // protein binding // inferred from physical interaction /// 0005515 // protein binding // inferred from electronic annotation /// 0005518 // collagen binding // traceab…	0
1553141_at	144811	C13orf31	chromosome 13 open reading frame 31				0
1553142_at	144811	C13orf31	chromosome 13 open reading frame 31				0
1553145_at	202020	FLJ39653	hypothetical FLJ39653		0016020 // membrane // inferred from electronic annotation /// 0016021 // integral to membrane // inferred from electronic annotation		0
1553150_at	221656	AOF1	amine oxidase (flavin containing) domain 1	0008152 // metabolic process // inferred from electronic annotation /// 0055114 // oxidation reduction // inferred from electronic annotation		0008270 // zinc ion binding // inferred from electronic annotation /// 0009055 // electron carrier activity // inferred from electronic annotation /// 0016491 // oxidoreductase activity // inferred from electronic annotation /// 0046872 // metal ion binding // inferred from electronic annotation	0
1553151_at	245972	ATP6V0D2	ATPase, H+ transporting, lysosomal 38kDa, V0 subunit d2	0006810 // transport // inferred from electronic annotation /// 0006811 // ion transport // inferred from electronic annotation /// 0015986 // ATP synthesis coupled proton transport // inferred from electronic annotation /// 0015992 // proton transport // inferred from electronic annotation	0033177 // proton-transporting two-sector ATPase complex, proton-transporting domain // inferred from electronic annotation /// 0033179 // proton-transporting V-type ATPase, V0 domain // inferred from electronic annotation	0015078 // hydrogen ion transmembrane transporter activity // inferred from electronic annotation	0
1553157_at	89884	LHX4	LIM homeobox 4	0006350 // transcription // inferred from electronic annotation /// 0006355 // regulation of transcription, DNA-dependent // inferred from electronic annotation /// 0006916 // anti-apoptosis // inferred from electronic annotation /// 0008045 // motor axon guidance // inferred from electronic annotation /// 0009887 // organ morphogenesis // inferred from electronic annotation /// 0021526 // medial…	0005634 // nucleus // inferred from electronic annotation	0003677 // DNA binding // inferred from electronic annotation /// 0003700 // transcription factor activity // inferred from electronic annotation /// 0008270 // zinc ion binding // inferred from electronic annotation /// 0030528 // transcription regulator activity // inferred from electronic annotation /// 0043565 // sequence-specific DNA binding // inferred from electronic annotation /// 0046872…	0
1553158_at	84984	C3orf34	chromosome 3 open reading frame 34				0
1553159_at	8701	DNAH11	dynein, axonemal, heavy chain 11	0001539 // ciliary or flagellar motility // inferred from electronic annotation /// 0001539 // ciliary or flagellar motility // non-traceable author statement /// 0007018 // microtubule-based movement // inferred from electronic annotation /// 0007018 // microtubule-based movement // non-traceable author statement /// 0007368 // determination of left/right symmetry // inferred from electronic ann…	0005858 // axonemal dynein complex // inferred from electronic annotation /// 0005858 // axonemal dynein complex // non-traceable author statement /// 0005858 // axonemal dynein complex // traceable author statement /// 0005874 // microtubule // inferred from electronic annotation /// 0005929 // cilium // inferred from electronic annotation /// 0030286 // dynein complex // inferred from electroni…	0000166 // nucleotide binding // inferred from electronic annotation /// 0003774 // motor activity // inferred from electronic annotation /// 0003777 // microtubule motor activity // inferred from electronic annotation /// 0003777 // microtubule motor activity // non-traceable author statement /// 0005524 // ATP binding // inferred from electronic annotation /// 0016887 // ATPase activity // infe…	0
1553163_at	113622	ADPRHL1	ADP-ribosylhydrolase like 1	0051725 // protein amino acid de-ADP-ribosylation // inferred from electronic annotation		0000287 // magnesium ion binding // inferred from electronic annotation /// 0003875 // ADP-ribosylarginine hydrolase activity // inferred from electronic annotation /// 0016787 // hydrolase activity // inferred from electronic annotation	0
1553165_at	11276	AP1GBP1	AP1 gamma subunit binding protein 1	0006810 // transport // inferred from electronic annotation /// 0006886 // intracellular protein transport // traceable author statement /// 0006897 // endocytosis // inferred from electronic annotation /// 0015031 // protein transport // inferred from electronic annotation	0005737 // cytoplasm // traceable author statement /// 0005737 // cytoplasm // inferred from electronic annotation /// 0005794 // Golgi apparatus // traceable author statement /// 0005794 // Golgi apparatus // inferred from electronic annotation /// 0016020 // membrane // inferred from electronic annotation /// 0030121 // AP-1 adaptor complex // traceable author statement	0005509 // calcium ion binding // inferred from electronic annotation	0
1553166_at	64403	CDH24	cadherin-like 24	0007155 // cell adhesion // inferred from electronic annotation /// 0007156 // homophilic cell adhesion // inferred from electronic annotation /// 0016337 // cell-cell adhesion // inferred from direct assay	0005886 // plasma membrane // inferred from electronic annotation /// 0005911 // cell-cell junction // inferred from direct assay /// 0016020 // membrane // inferred from electronic annotation /// 0016021 // integral to membrane // inferred from electronic annotation	0005509 // calcium ion binding // inferred from direct assay /// 0005509 // calcium ion binding // inferred from electronic annotation /// 0005515 // protein binding // inferred from electronic annotation	0
1553169_at	164312	LRRN4	leucine rich repeat neuronal 4		0016020 // membrane // inferred from electronic annotation /// 0016021 // integral to membrane // inferred from electronic annotation	0005515 // protein binding // inferred from electronic annotation	0
1553171_x_at	164312	LRRN4	leucine rich repeat neuronal 4		0016020 // membrane // inferred from electronic annotation /// 0016021 // integral to membrane // inferred from electronic annotation	0005515 // protein binding // inferred from electronic annotation	0
1553175_s_at	8654	PDE5A	phosphodiesterase 5A, cGMP-specific	0001666 // response to hypoxia // inferred from electronic annotation /// 0007165 // signal transduction // inferred from electronic annotation /// 0007165 // signal transduction // non-traceable author statement /// 0007399 // nervous system development // inferred from electronic annotation /// 0009187 // cyclic nucleotide metabolic process // non-traceable author statement /// 0042311 // vasod…	0005737 // cytoplasm // inferred from direct assay	0000166 // nucleotide binding // inferred from electronic annotation /// 0000287 // magnesium ion binding // inferred from electronic annotation /// 0003824 // catalytic activity // inferred from electronic annotation /// 0004112 // cyclic-nucleotide phosphodiesterase activity // inferred from electronic annotation /// 0004114 // 3',5'-cyclic-nucleotide phosphodiesterase activity // inferred from…	0
1553177_at	117157	SH2D1B	SH2 domain containing 1B			0005515 // protein binding // inferred from electronic annotation	0
1553178_a_at	6753	SSTR3	somatostatin receptor 3	0007165 // signal transduction // inferred from electronic annotation /// 0007186 // G-protein coupled receptor protein signaling pathway // inferred from electronic annotation /// 0007187 // G-protein signaling, coupled to cyclic nucleotide second messenger // traceable author statement /// 0007267 // cell-cell signaling // traceable author statement /// 0008285 // negative regulation of cell pr…	0005886 // plasma membrane // inferred from electronic annotation /// 0005887 // integral to plasma membrane // traceable author statement /// 0016020 // membrane // inferred from electronic annotation /// 0016021 // integral to membrane // inferred from electronic annotation /// 0031513 // nonmotile primary cilium // inferred from electronic annotation /// 0031513 // nonmotile primary cilium // …	0004871 // signal transducer activity // inferred from electronic annotation /// 0004872 // receptor activity // inferred from electronic annotation /// 0004930 // G-protein coupled receptor activity // inferred from electronic annotation /// 0004994 // somatostatin receptor activity // traceable author statement /// 0004994 // somatostatin receptor activity // inferred from electronic annotation	0
1553183_at	89766	UMODL1	uromodulin-like 1		0005576 // extracellular region // inferred from electronic annotation /// 0005737 // cytoplasm // inferred from electronic annotation /// 0005886 // plasma membrane // inferred from electronic annotation /// 0016020 // membrane // inferred from electronic annotation /// 0016021 // integral to membrane // inferred from electronic annotation	0005509 // calcium ion binding // inferred from electronic annotation /// 0030414 // protease inhibitor activity // inferred from electronic annotation	0
1553192_at	126068	ZNF441	zinc finger protein 441	0006350 // transcription // inferred from electronic annotation /// 0006355 // regulation of transcription, DNA-dependent // inferred from electronic annotation	0005622 // intracellular // inferred from electronic annotation /// 0005634 // nucleus // inferred from electronic annotation	0003676 // nucleic acid binding // inferred from electronic annotation /// 0003677 // DNA binding // inferred from electronic annotation /// 0008270 // zinc ion binding // inferred from electronic annotation /// 0046872 // metal ion binding // inferred from electronic annotation	0
1553193_at	126068	ZNF441	zinc finger protein 441	0006350 // transcription // inferred from electronic annotation /// 0006355 // regulation of transcription, DNA-dependent // inferred from electronic annotation	0005622 // intracellular // inferred from electronic annotation /// 0005634 // nucleus // inferred from electronic annotation	0003676 // nucleic acid binding // inferred from electronic annotation /// 0003677 // DNA binding // inferred from electronic annotation /// 0008270 // zinc ion binding // inferred from electronic annotation /// 0046872 // metal ion binding // inferred from electronic annotation	0
1553202_at	219736	STOX1	storkhead box 1		0005634 // nucleus // inferred from electronic annotation /// 0005737 // cytoplasm // inferred from electronic annotation	0003677 // DNA binding // inferred from electronic annotation	0
1553204_at	253868	C20orf200	chromosome 20 open reading frame 200				0
1553205_at	253868	C20orf200	Chromosome 20 open reading frame 200 (C20orf200), mRNA				0
1553212_at	196374	KRT78	keratin 78		0005882 // intermediate filament // inferred from electronic annotation /// 0045095 // keratin filament // inferred from electronic annotation	0005198 // structural molecule activity // inferred from electronic annotation /// 0005515 // protein binding // inferred from physical interaction	0
1553216_at	7592	ZNF41	zinc finger protein 41	0006350 // transcription // inferred from electronic annotation /// 0006355 // regulation of transcription, DNA-dependent // non-traceable author statement /// 0006355 // regulation of transcription, DNA-dependent // inferred from electronic annotation	0005622 // intracellular // inferred from electronic annotation /// 0005634 // nucleus // non-traceable author statement /// 0005634 // nucleus // inferred from electronic annotation	0003676 // nucleic acid binding // inferred from electronic annotation /// 0003677 // DNA binding // inferred from electronic annotation /// 0003677 // DNA binding // non-traceable author statement /// 0003700 // transcription factor activity // non-traceable author statement /// 0008270 // zinc ion binding // inferred from electronic annotation /// 0046872 // metal ion binding // inferred from e…	0
1553217_s_at	7592	ZNF41	zinc finger protein 41	0006350 // transcription // inferred from electronic annotation /// 0006355 // regulation of transcription, DNA-dependent // non-traceable author statement /// 0006355 // regulation of transcription, DNA-dependent // inferred from electronic annotation	0005622 // intracellular // inferred from electronic annotation /// 0005634 // nucleus // non-traceable author statement /// 0005634 // nucleus // inferred from electronic annotation	0003676 // nucleic acid binding // inferred from electronic annotation /// 0003677 // DNA binding // inferred from electronic annotation /// 0003677 // DNA binding // non-traceable author statement /// 0003700 // transcription factor activity // non-traceable author statement /// 0008270 // zinc ion binding // inferred from electronic annotation /// 0046872 // metal ion binding // inferred from e…	0
1553219_a_at	9949	AMMECR1	Alport syndrome, mental retardation, midface hypoplasia and elliptocytosis chromosomal region gene 1				0
1553221_at	147949	ZNF583	zinc finger protein 583	0006350 // transcription // inferred from electronic annotation /// 0006355 // regulation of transcription, DNA-dependent // inferred from electronic annotation	0005622 // intracellular // inferred from electronic annotation /// 0005634 // nucleus // inferred from electronic annotation	0003676 // nucleic acid binding // inferred from electronic annotation /// 0003677 // DNA binding // inferred from electronic annotation /// 0008270 // zinc ion binding // inferred from electronic annotation /// 0046872 // metal ion binding // inferred from electronic annotation	0
1553224_at	7798	LUZP1	leucine zipper protein 1		0005634 // nucleus // inferred from electronic annotation		0
1553225_s_at	7626	ZNF75D	zinc finger protein 75D	0006350 // transcription // inferred from electronic annotation /// 0006355 // regulation of transcription, DNA-dependent // non-traceable author statement /// 0006355 // regulation of transcription, DNA-dependent // inferred from electronic annotation	0005622 // intracellular // inferred from electronic annotation /// 0005634 // nucleus // non-traceable author statement /// 0005634 // nucleus // inferred from direct assay /// 0005634 // nucleus // inferred from electronic annotation /// 0005794 // Golgi apparatus // inferred from direct assay	0003676 // nucleic acid binding // inferred from electronic annotation /// 0003677 // DNA binding // inferred from electronic annotation /// 0003677 // DNA binding // non-traceable author statement /// 0003700 // transcription factor activity // inferred from electronic annotation /// 0008270 // zinc ion binding // non-traceable author statement /// 0008270 // zinc ion binding // inferred from el…	0
1553228_at	220388	CCDC89	coiled-coil domain containing 89				0
1553229_at	137209	ZNF572	zinc finger protein 572	0006350 // transcription // inferred from electronic annotation /// 0006355 // regulation of transcription, DNA-dependent // inferred from electronic annotation	0005622 // intracellular // inferred from electronic annotation /// 0005634 // nucleus // inferred from electronic annotation /// 0005634 // nucleus // inferred from direct assay	0003676 // nucleic acid binding // inferred from electronic annotation /// 0003677 // DNA binding // inferred from electronic annotation /// 0008270 // zinc ion binding // inferred from electronic annotation /// 0046872 // metal ion binding // inferred from electronic annotation	0
1553234_at	170692	ADAMTS18	ADAM metallopeptidase with thrombospondin type 1 motif, 18	0006508 // proteolysis // inferred from electronic annotation /// 0007229 // integrin-mediated signaling pathway // inferred from electronic annotation	0005576 // extracellular region // inferred from electronic annotation /// 0005578 // proteinaceous extracellular matrix // inferred from electronic annotation /// 0031012 // extracellular matrix // inferred from electronic annotation	0004222 // metalloendopeptidase activity // inferred from electronic annotation /// 0008233 // peptidase activity // inferred from electronic annotation /// 0008237 // metallopeptidase activity // inferred from electronic annotation /// 0008270 // zinc ion binding // inferred from electronic annotation /// 0016787 // hydrolase activity // inferred from electronic annotation /// 0046872 // metal i…	0
1553237_x_at	56135	PCDHAC1	protocadherin alpha subfamily C, 1	0007155 // cell adhesion // traceable author statement /// 0007155 // cell adhesion // inferred from electronic annotation /// 0007156 // homophilic cell adhesion // inferred from electronic annotation /// 0007399 // nervous system development // traceable author statement	0005576 // extracellular region // inferred from electronic annotation /// 0005886 // plasma membrane // inferred from electronic annotation /// 0005887 // integral to plasma membrane // traceable author statement /// 0016020 // membrane // inferred from electronic annotation /// 0016021 // integral to membrane // inferred from electronic annotation	0005509 // calcium ion binding // inferred from electronic annotation /// 0005515 // protein binding // inferred from electronic annotation /// 0005515 // protein binding // inferred from physical interaction	0
1553243_at	80760	ITIH5	inter-alpha (globulin) inhibitor H5	0030212 // hyaluronan metabolic process // inferred from electronic annotation	0005576 // extracellular region // inferred from electronic annotation	0004866 // endopeptidase inhibitor activity // inferred from electronic annotation /// 0004867 // serine-type endopeptidase inhibitor activity // inferred from electronic annotation	0
1553244_at	2187	FANCB	Fanconi anemia, complementation group B	0006281 // DNA repair // inferred from electronic annotation /// 0006974 // response to DNA damage stimulus // inferred from electronic annotation	0005634 // nucleus // inferred from electronic annotation		0
1553247_a_at	163051	ZNF709	zinc finger protein 709	0006350 // transcription // inferred from electronic annotation /// 0006355 // regulation of transcription, DNA-dependent // inferred from electronic annotation	0005622 // intracellular // inferred from electronic annotation /// 0005634 // nucleus // inferred from electronic annotation	0003676 // nucleic acid binding // inferred from electronic annotation /// 0003677 // DNA binding // inferred from electronic annotation /// 0008270 // zinc ion binding // inferred from electronic annotation /// 0046872 // metal ion binding // inferred from electronic annotation	0
1553248_at	284001	CCDC57	coiled-coil domain containing 57				0
1553252_a_at	254065	BRWD3	bromodomain and WD repeat domain containing 3				0
1553260_s_at	151254	ALS2CR11	amyotrophic lateral sclerosis 2 (juvenile) chromosome region, candidate 11				0
1553261_x_at	151254	ALS2CR11	amyotrophic lateral sclerosis 2 (juvenile) chromosome region, candidate 11				0
1553263_at	124590	USH1G	Usher syndrome 1G (autosomal recessive)	0007601 // visual perception // inferred from electronic annotation /// 0007605 // sensory perception of sound // inferred from mutant phenotype /// 0007605 // sensory perception of sound // inferred from electronic annotation /// 0042472 // inner ear morphogenesis // inferred from electronic annotation /// 0045494 // photoreceptor cell maintenance // inferred from mutant phenotype /// 0050896 //…	0005737 // cytoplasm // inferred from electronic annotation /// 0015629 // actin cytoskeleton // inferred from sequence or structural similarity /// 0015629 // actin cytoskeleton // inferred from electronic annotation	0005515 // protein binding // inferred from electronic annotation /// 0042803 // protein homodimerization activity // inferred from electronic annotation	0
1553269_at	255403	ZNF718	zinc finger protein 718	0006350 // transcription // inferred from electronic annotation /// 0006355 // regulation of transcription, DNA-dependent // inferred from electronic annotation	0005622 // intracellular // inferred from electronic annotation /// 0005634 // nucleus // inferred from electronic annotation	0003676 // nucleic acid binding // inferred from electronic annotation /// 0003677 // DNA binding // inferred from electronic annotation /// 0008270 // zinc ion binding // inferred from electronic annotation /// 0046872 // metal ion binding // inferred from electronic annotation	0
1553271_at	57609	DIP2B	DIP2 disco-interacting protein 2 homolog B (Drosophila)	0008152 // metabolic process // inferred from electronic annotation	0005634 // nucleus // inferred from electronic annotation	0003824 // catalytic activity // inferred from electronic annotation /// 0008134 // transcription factor binding // inferred from electronic annotation	0
1553277_at	25914	RTTN	rotatin	0007275 // multicellular organismal development // inferred from electronic annotation /// 0007368 // determination of left/right symmetry // inferred from electronic annotation		0005488 // binding // inferred from electronic annotation	0
1553284_s_at	89782	LMLN	leishmanolysin-like (metallopeptidase M8 family)	0006508 // proteolysis // inferred from electronic annotation /// 0007049 // cell cycle // inferred from electronic annotation /// 0007067 // mitosis // inferred from electronic annotation /// 0007155 // cell adhesion // inferred from electronic annotation /// 0051301 // cell division // inferred from electronic annotation	0005737 // cytoplasm // inferred from electronic annotation /// 0016020 // membrane // inferred from electronic annotation	0004222 // metalloendopeptidase activity // inferred from electronic annotation /// 0008233 // peptidase activity // inferred from electronic annotation /// 0008237 // metallopeptidase activity // inferred from electronic annotation /// 0008270 // zinc ion binding // inferred from electronic annotation /// 0016787 // hydrolase activity // inferred from electronic annotation /// 0046872 // metal i…	0
1553285_s_at	144715	RAD9B	RAD9 homolog B (S. pombe)	0006260 // DNA replication // not recorded /// 0006281 // DNA repair // inferred from electronic annotation		0005515 // protein binding // inferred from physical interaction	0
1553288_a_at	222950	C7orf51	chromosome 7 open reading frame 51				0
1553295_at	154664	ABCA13	ATP-binding cassette, sub-family A (ABC1), member 13	0006810 // transport // inferred from electronic annotation	0016020 // membrane // inferred from electronic annotation /// 0016021 // integral to membrane // inferred from electronic annotation	0000166 // nucleotide binding // inferred from electronic annotation /// 0005524 // ATP binding // inferred from electronic annotation /// 0016887 // ATPase activity // inferred from electronic annotation /// 0017111 // nucleoside-triphosphatase activity // inferred from electronic annotation	0
1553297_a_at	1441	CSF3R	colony stimulating factor 3 receptor (granulocyte)	0006952 // defense response // traceable author statement /// 0007155 // cell adhesion // inferred from electronic annotation /// 0007165 // signal transduction // non-traceable author statement	0005576 // extracellular region // inferred from electronic annotation /// 0005886 // plasma membrane // inferred from electronic annotation /// 0005887 // integral to plasma membrane // traceable author statement /// 0016020 // membrane // inferred from electronic annotation /// 0016021 // integral to membrane // inferred from electronic annotation	0004872 // receptor activity // inferred from electronic annotation /// 0004872 // receptor activity // traceable author statement /// 0004896 // cytokine receptor activity // inferred from electronic annotation /// 0005515 // protein binding // inferred from electronic annotation	1
1553299_at	200107	RP4-621O15.2	hypothetical protein FLJ31401				0
1553300_a_at	160851	DGKH	diacylglycerol kinase, eta	0007205 // activation of protein kinase C activity // inferred from electronic annotation /// 0007242 // intracellular signaling cascade // inferred from electronic annotation	0005737 // cytoplasm // inferred from electronic annotation	0004143 // diacylglycerol kinase activity // inferred from electronic annotation /// 0008270 // zinc ion binding // inferred from electronic annotation /// 0016301 // kinase activity // inferred from electronic annotation /// 0016740 // transferase activity // inferred from electronic annotation /// 0019992 // diacylglycerol binding // inferred from electronic annotation /// 0046872 // metal ion …	0
1553301_a_at	130827	TMEM182	transmembrane protein 182		0016020 // membrane // inferred from electronic annotation /// 0016021 // integral to membrane // inferred from electronic annotation		0
1553304_at	149986	LSM14B	LSM14B, SCD6 homolog B (S. cerevisiae)				0
1553311_at	284756	C20orf197	chromosome 20 open reading frame 197			0004872 // receptor activity // inferred from electronic annotation	0
1553313_s_at	6526	SLC5A3	solute carrier family 5 (sodium/myo-inositol cotransporter), member 3	0006020 // inositol metabolic process // inferred from electronic annotation /// 0006810 // transport // inferred from electronic annotation /// 0006810 // transport // traceable author statement /// 0006811 // ion transport // inferred from electronic annotation /// 0006814 // sodium ion transport // inferred from electronic annotation /// 0007422 // peripheral nervous system development // infe…	0005887 // integral to plasma membrane // traceable author statement /// 0016020 // membrane // inferred from electronic annotation /// 0016021 // integral to membrane // inferred from electronic annotation /// 0016021 // integral to membrane // traceable author statement	0005215 // transporter activity // inferred from electronic annotation /// 0005367 // myo-inositol:sodium symporter activity // traceable author statement /// 0015293 // symporter activity // inferred from electronic annotation /// 0031402 // sodium ion binding // inferred from electronic annotation	0
1553315_at	200172	SLFNL1	schlafen-like 1			0000166 // nucleotide binding // inferred from electronic annotation /// 0005524 // ATP binding // inferred from electronic annotation	0
1553316_at	27197	GPR82	G protein-coupled receptor 82	0007165 // signal transduction // inferred from electronic annotation /// 0007186 // G-protein coupled receptor protein signaling pathway // inferred from electronic annotation	0005886 // plasma membrane // inferred from electronic annotation /// 0016020 // membrane // inferred from electronic annotation /// 0016021 // integral to membrane // inferred from electronic annotation	0004871 // signal transducer activity // inferred from electronic annotation /// 0004872 // receptor activity // inferred from electronic annotation /// 0004930 // G-protein coupled receptor activity // inferred from electronic annotation	0
1553317_s_at	27197	GPR82	G protein-coupled receptor 82	0007165 // signal transduction // inferred from electronic annotation /// 0007186 // G-protein coupled receptor protein signaling pathway // inferred from electronic annotation	0005886 // plasma membrane // inferred from electronic annotation /// 0016020 // membrane // inferred from electronic annotation /// 0016021 // integral to membrane // inferred from electronic annotation	0004871 // signal transducer activity // inferred from electronic annotation /// 0004872 // receptor activity // inferred from electronic annotation /// 0004930 // G-protein coupled receptor activity // inferred from electronic annotation	0
1553319_at	27199	OXGR1	oxoglutarate (alpha-ketoglutarate) receptor 1	0007165 // signal transduction // inferred from electronic annotation /// 0007186 // G-protein coupled receptor protein signaling pathway // traceable author statement /// 0007186 // G-protein coupled receptor protein signaling pathway // inferred from electronic annotation	0005886 // plasma membrane // inferred from electronic annotation /// 0016020 // membrane // inferred from electronic annotation /// 0016021 // integral to membrane // traceable author statement /// 0016021 // integral to membrane // inferred from electronic annotation	0004871 // signal transducer activity // inferred from electronic annotation /// 0004872 // receptor activity // inferred from electronic annotation /// 0004930 // G-protein coupled receptor activity // inferred from electronic annotation /// 0045028 // purinergic nucleotide receptor activity, G-protein coupled // inferred from electronic annotation	0
1553321_a_at	27233	SULT1C4	sulfotransferase family, cytosolic, 1C, member 4		0005737 // cytoplasm // inferred from electronic annotation	0008146 // sulfotransferase activity // non-traceable author statement /// 0008146 // sulfotransferase activity // inferred from electronic annotation /// 0016740 // transferase activity // inferred from electronic annotation	0
1553322_s_at	7003	TEAD1	TEA domain family member 1 (SV40 transcriptional enhancer factor)	0006350 // transcription // inferred from electronic annotation /// 0006355 // regulation of transcription, DNA-dependent // inferred from electronic annotation /// 0007507 // heart development // inferred from electronic annotation /// 0045944 // positive regulation of transcription from RNA polymerase II promoter // inferred from electronic annotation	0005634 // nucleus // inferred from electronic annotation /// 0005667 // transcription factor complex // inferred from electronic annotation	0003677 // DNA binding // inferred from electronic annotation /// 0003677 // DNA binding // traceable author statement /// 0003700 // transcription factor activity // inferred from electronic annotation /// 0005515 // protein binding // inferred from physical interaction /// 0005515 // protein binding // inferred from electronic annotation /// 0016563 // transcription activator activity // inferr…	0
1553323_a_at	117155	CATSPER2	cation channel, sperm associated 2	0006810 // transport // inferred from electronic annotation /// 0006811 // ion transport // inferred from electronic annotation /// 0006816 // calcium ion transport // inferred from electronic annotation /// 0007275 // multicellular organismal development // inferred from electronic annotation /// 0007283 // spermatogenesis // inferred from electronic annotation /// 0030154 // cell differentiatio…	0005886 // plasma membrane // inferred from electronic annotation /// 0005929 // cilium // inferred from electronic annotation /// 0016020 // membrane // inferred from electronic annotation /// 0016021 // integral to membrane // inferred from electronic annotation /// 0019861 // flagellum // inferred from electronic annotation /// 0042995 // cell projection // inferred from electronic annotation	0005216 // ion channel activity // inferred from electronic annotation /// 0005244 // voltage-gated ion channel activity // inferred from electronic annotation /// 0005262 // calcium channel activity // inferred from electronic annotation /// 0005509 // calcium ion binding // inferred from electronic annotation	0
1553328_a_at	6571	SLC18A2	solute carrier family 18 (vesicular monoamine), member 2	0006810 // transport // inferred from electronic annotation /// 0006836 // neurotransmitter transport // inferred from electronic annotation /// 0015844 // monoamine transport // traceable author statement	0005624 // membrane fraction // traceable author statement /// 0005887 // integral to plasma membrane // traceable author statement /// 0016020 // membrane // inferred from electronic annotation /// 0016021 // integral to membrane // inferred from electronic annotation /// 0030659 // cytoplasmic vesicle membrane // inferred from electronic annotation /// 0031410 // cytoplasmic vesicle // inferred…	0005215 // transporter activity // inferred from electronic annotation /// 0008504 // monoamine transmembrane transporter activity // traceable author statement	0
1553329_at	136263	C7orf45	chromosome 7 open reading frame 45		0016020 // membrane // inferred from electronic annotation /// 0016021 // integral to membrane // inferred from electronic annotation		0
1553333_at	126868	C1orf161	chromosome 1 open reading frame 161				0
1553346_a_at	27327	TNRC6A	trinucleotide repeat containing 6A		0005737 // cytoplasm // inferred from electronic annotation	0000166 // nucleotide binding // inferred from electronic annotation /// 0003676 // nucleic acid binding // inferred from electronic annotation /// 0003723 // RNA binding // inferred from electronic annotation	0
1553348_a_at	4799	NFX1	nuclear transcription factor, X-box binding 1	0000122 // negative regulation of transcription from RNA polymerase II promoter // traceable author statement /// 0000398 // nuclear mRNA splicing, via spliceosome // not recorded /// 0006350 // transcription // inferred from electronic annotation /// 0006355 // regulation of transcription, DNA-dependent // inferred from electronic annotation /// 0006366 // transcription from RNA polymerase II pr…	0005634 // nucleus // inferred from electronic annotation	0003676 // nucleic acid binding // inferred from electronic annotation /// 0003677 // DNA binding // inferred from electronic annotation /// 0003700 // transcription factor activity // inferred from electronic annotation /// 0003700 // transcription factor activity // traceable author statement /// 0005515 // protein binding // inferred from electronic annotation /// 0008270 // zinc ion binding /…	0
1553354_a_at	143153	FLJ31958	hypothetical protein FLJ31958				0
1553363_at	154386	C6orf195	chromosome 6 open reading frame 195				0
1553373_at	128025	WDR64	WD repeat domain 64				0
1553386_at	84879	MFSD2	major facilitator superfamily domain containing 2	0006810 // transport // inferred from electronic annotation	0016020 // membrane // inferred from electronic annotation /// 0016021 // integral to membrane // inferred from electronic annotation		0
1553387_at	472	ATM	ataxia telangiectasia mutated	0006281 // DNA repair // traceable author statement /// 0006281 // DNA repair // inferred from electronic annotation /// 0006974 // response to DNA damage stimulus // inferred from electronic annotation /// 0007049 // cell cycle // inferred from electronic annotation /// 0007094 // mitotic cell cycle spindle assembly checkpoint // inferred from mutant phenotype /// 0007131 // reciprocal meiotic r…	0005634 // nucleus // inferred from electronic annotation /// 0005654 // nucleoplasm // not recorded /// 0031410 // cytoplasmic vesicle // inferred from electronic annotation	0003677 // DNA binding // inferred from electronic annotation /// 0004672 // protein kinase activity // traceable author statement /// 0004674 // protein serine/threonine kinase activity // inferred from direct assay /// 0004674 // protein serine/threonine kinase activity // inferred from electronic annotation /// 0004674 // protein serine/threonine kinase activity // traceable author statement /…	0
1553394_a_at	7021	TFAP2B	transcription factor AP-2 beta (activating enhancer binding protein 2 beta)	0001822 // kidney development // inferred from electronic annotation /// 0006350 // transcription // inferred from electronic annotation /// 0006355 // regulation of transcription, DNA-dependent // inferred from electronic annotation /// 0006355 // regulation of transcription, DNA-dependent // inferred from direct assay /// 0006357 // regulation of transcription from RNA polymerase II promoter //…	0005634 // nucleus // inferred by curator /// 0005634 // nucleus // inferred from electronic annotation	0003677 // DNA binding // inferred from electronic annotation /// 0003677 // DNA binding // traceable author statement /// 0003700 // transcription factor activity // inferred from direct assay /// 0003700 // transcription factor activity // inferred from electronic annotation /// 0003700 // transcription factor activity // non-traceable author statement /// 0003713 // transcription coactivator a…	0
1553395_a_at	131450	CD200R1	CD200 receptor 1	0044419 // interspecies interaction between organisms // inferred from electronic annotation	0005576 // extracellular region // inferred from electronic annotation /// 0005886 // plasma membrane // inferred from electronic annotation /// 0016020 // membrane // inferred from electronic annotation /// 0016021 // integral to membrane // inferred from electronic annotation	0004872 // receptor activity // inferred from electronic annotation	0
1553399_a_at	147081	C17orf69	chromosome 17 open reading frame 69		0005576 // extracellular region // inferred from electronic annotation		0
1553400_a_at	147081	C17orf69	chromosome 17 open reading frame 69		0005576 // extracellular region // inferred from electronic annotation		0
1553401_at	259249	MRGPRX1	MAS-related GPR, member X1	0007165 // signal transduction // inferred from electronic annotation /// 0007186 // G-protein coupled receptor protein signaling pathway // inferred from electronic annotation	0005886 // plasma membrane // inferred from electronic annotation /// 0016020 // membrane // inferred from electronic annotation /// 0016021 // integral to membrane // inferred from electronic annotation	0004871 // signal transducer activity // inferred from electronic annotation /// 0004872 // receptor activity // inferred from electronic annotation /// 0004930 // G-protein coupled receptor activity // inferred from electronic annotation	0
1553402_a_at	3077	HFE	hemochromatosis	0002474 // antigen processing and presentation of peptide antigen via MHC class I // inferred from electronic annotation /// 0006461 // protein complex assembly // traceable author statement /// 0006810 // transport // inferred from electronic annotation /// 0006811 // ion transport // inferred from electronic annotation /// 0006826 // iron ion transport // traceable author statement /// 0006826 …	0005737 // cytoplasm // traceable author statement /// 0005886 // plasma membrane // traceable author statement /// 0005887 // integral to plasma membrane // traceable author statement /// 0016020 // membrane // inferred from electronic annotation /// 0016021 // integral to membrane // inferred from electronic annotation /// 0042612 // MHC class I protein complex // inferred from electronic annot…	0005506 // iron ion binding // inferred from electronic annotation	0
1553407_at	23499	MACF1	microtubule-actin crosslinking factor 1	0001707 // mesoderm formation // inferred from electronic annotation /// 0006620 // posttranslational protein targeting to membrane // inferred from electronic annotation /// 0006928 // cell motion // inferred from electronic annotation /// 0007050 // cell cycle arrest // inferred from electronic annotation /// 0007163 // establishment or maintenance of cell polarity // inferred from electronic a…	0005737 // cytoplasm // inferred from direct assay /// 0005737 // cytoplasm // inferred from sequence or structural similarity /// 0005737 // cytoplasm // inferred from electronic annotation /// 0005856 // cytoskeleton // inferred from electronic annotation /// 0005856 // cytoskeleton // non-traceable author statement /// 0005938 // cell cortex // inferred from direct assay /// 0015629 // actin c…	0003779 // actin binding // inferred from electronic annotation /// 0003779 // actin binding // inferred from direct assay /// 0005509 // calcium ion binding // inferred from electronic annotation /// 0005509 // calcium ion binding // non-traceable author statement /// 0005515 // protein binding // inferred from electronic annotation /// 0005515 // protein binding // inferred from physical intera…	0
1553411_s_at	27164	SALL3	sal-like 3 (Drosophila)	0006350 // transcription // inferred from electronic annotation /// 0006355 // regulation of transcription, DNA-dependent // inferred from electronic annotation	0005622 // intracellular // inferred from electronic annotation /// 0005634 // nucleus // inferred from electronic annotation	0003676 // nucleic acid binding // inferred from electronic annotation /// 0003677 // DNA binding // inferred from electronic annotation /// 0008270 // zinc ion binding // inferred from electronic annotation /// 0046872 // metal ion binding // inferred from electronic annotation	0
1553413_at	80078	FLJ13744	hypothetical protein FLJ13744				0
1553417_at	283171	C11orf44	chromosome 11 open reading frame 44		0005576 // extracellular region // inferred from electronic annotation		0
1553423_a_at	146857	SLFN13	schlafen family member 13		0005622 // intracellular // inferred from direct assay	0000166 // nucleotide binding // inferred from electronic annotation /// 0005524 // ATP binding // inferred from electronic annotation	0
1553430_a_at	128178	EDARADD	EDAR-associated death domain	0001942 // hair follicle development // inferred from electronic annotation /// 0007165 // signal transduction // inferred from electronic annotation /// 0007249 // I-kappaB kinase/NF-kappaB cascade // inferred from sequence or structural similarity /// 0007275 // multicellular organismal development // inferred from electronic annotation /// 0030154 // cell differentiation // inferred from elect…	0005737 // cytoplasm // inferred from electronic annotation	0005515 // protein binding // inferred from sequence or structural similarity /// 0005515 // protein binding // inferred from electronic annotation	0
1553438_at	283135	C11orf72	chromosome 11 open reading frame 72				0
1553440_at	147429	C18orf16	chromosome 18 open reading frame 16				0
1553452_at	283446	MYO1H	myosin IH		0016459 // myosin complex // inferred from electronic annotation	0000166 // nucleotide binding // inferred from electronic annotation /// 0003774 // motor activity // inferred from electronic annotation /// 0003779 // actin binding // inferred from electronic annotation /// 0005524 // ATP binding // inferred from electronic annotation	0
1553453_at	142686	ASB14	ankyrin repeat and SOCS box-containing 14	0006511 // ubiquitin-dependent protein catabolic process // inferred from electronic annotation /// 0007018 // microtubule-based movement // inferred from electronic annotation /// 0007242 // intracellular signaling cascade // inferred from electronic annotation	0005874 // microtubule // inferred from electronic annotation /// 0005929 // cilium // inferred from electronic annotation /// 0030286 // dynein complex // inferred from electronic annotation /// 0042995 // cell projection // inferred from electronic annotation	0000166 // nucleotide binding // inferred from electronic annotation /// 0003774 // motor activity // inferred from electronic annotation /// 0003777 // microtubule motor activity // inferred from electronic annotation /// 0005524 // ATP binding // inferred from electronic annotation /// 0016887 // ATPase activity // inferred from electronic annotation /// 0017111 // nucleoside-triphosphatase act…	0
1553454_at	126638	RPTN	repetin		0005576 // extracellular region // inferred from electronic annotation /// 0005578 // proteinaceous extracellular matrix // inferred from electronic annotation	0005509 // calcium ion binding // inferred from electronic annotation	0
1553466_at	286464	CXorf59	chromosome X open reading frame 59	0032259 // methylation // inferred from electronic annotation	0016020 // membrane // inferred from electronic annotation /// 0016021 // integral to membrane // inferred from electronic annotation	0003676 // nucleic acid binding // inferred from electronic annotation /// 0008168 // methyltransferase activity // inferred from electronic annotation	0
1553470_at	8632	DNAH17	dynein, axonemal, heavy chain 17	0001539 // ciliary or flagellar motility // non-traceable author statement /// 0007018 // microtubule-based movement // inferred from electronic annotation	0005858 // axonemal dynein complex // non-traceable author statement /// 0005874 // microtubule // inferred from electronic annotation /// 0005929 // cilium // inferred from electronic annotation /// 0030286 // dynein complex // inferred from electronic annotation /// 0042995 // cell projection // inferred from electronic annotation	0000166 // nucleotide binding // inferred from electronic annotation /// 0003774 // motor activity // inferred from electronic annotation /// 0003777 // microtubule motor activity // non-traceable author statement /// 0003777 // microtubule motor activity // inferred from electronic annotation /// 0005524 // ATP binding // inferred from electronic annotation /// 0016887 // ATPase activity // infe…	0
1553479_at	284339	TMEM145	transmembrane protein 145		0016020 // membrane // inferred from electronic annotation /// 0016021 // integral to membrane // inferred from electronic annotation		0
1553484_at	144360	C12orf67	chromosome 12 open reading frame 67		0016020 // membrane // inferred from electronic annotation /// 0016021 // integral to membrane // inferred from electronic annotation		0
1553491_at	283455	KSR2	kinase suppressor of ras 2	0006468 // protein amino acid phosphorylation // inferred from electronic annotation /// 0007242 // intracellular signaling cascade // inferred from electronic annotation	0005737 // cytoplasm // inferred from electronic annotation /// 0016020 // membrane // inferred from electronic annotation	0004672 // protein kinase activity // inferred from electronic annotation /// 0004674 // protein serine/threonine kinase activity // inferred from electronic annotation /// 0005524 // ATP binding // inferred from electronic annotation /// 0008270 // zinc ion binding // inferred from electronic annotation /// 0019992 // diacylglycerol binding // inferred from electronic annotation /// 0046872 // m…	0
1553493_a_at	157739	TDH	L-threonine dehydrogenase	0008152 // metabolic process // inferred from electronic annotation /// 0044237 // cellular metabolic process // inferred from electronic annotation	0005739 // mitochondrion // inferred from electronic annotation	0003824 // catalytic activity // inferred from electronic annotation /// 0005488 // binding // inferred from electronic annotation /// 0050662 // coenzyme binding // inferred from electronic annotation	0
1553494_at	157739	TDH	L-threonine dehydrogenase	0008152 // metabolic process // inferred from electronic annotation /// 0044237 // cellular metabolic process // inferred from electronic annotation	0005739 // mitochondrion // inferred from electronic annotation	0003824 // catalytic activity // inferred from electronic annotation /// 0005488 // binding // inferred from electronic annotation /// 0050662 // coenzyme binding // inferred from electronic annotation	0
1553506_at	130749	CPO	carboxypeptidase O	0006508 // proteolysis // inferred from electronic annotation	0005576 // extracellular region // inferred from electronic annotation	0004180 // carboxypeptidase activity // inferred from electronic annotation /// 0004181 // metallocarboxypeptidase activity // inferred from electronic annotation /// 0008233 // peptidase activity // inferred from electronic annotation /// 0008237 // metallopeptidase activity // inferred from electronic annotation /// 0008270 // zinc ion binding // inferred from electronic annotation /// 0016787 …	0
1553512_at	3228	HOXC12	homeobox C12	0006350 // transcription // inferred from electronic annotation /// 0006355 // regulation of transcription, DNA-dependent // inferred from electronic annotation /// 0007275 // multicellular organismal development // inferred from electronic annotation /// 0045449 // regulation of transcription // inferred from electronic annotation	0005634 // nucleus // inferred from electronic annotation	0003677 // DNA binding // inferred from electronic annotation /// 0003700 // transcription factor activity // inferred from electronic annotation /// 0030528 // transcription regulator activity // inferred from electronic annotation /// 0043565 // sequence-specific DNA binding // inferred from electronic annotation	0
1553514_a_at	55350	VNN3	vanin 3	0006807 // nitrogen compound metabolic process // inferred from electronic annotation /// 0015939 // pantothenate metabolic process // inferred from electronic annotation	0005615 // extracellular space // inferred from electronic annotation /// 0005886 // plasma membrane // inferred from electronic annotation /// 0016020 // membrane // inferred from electronic annotation /// 0031225 // anchored to membrane // inferred from electronic annotation	0016787 // hydrolase activity // inferred from electronic annotation /// 0016810 // hydrolase activity, acting on carbon-nitrogen (but not peptide) bonds // inferred from electronic annotation /// 0016811 // hydrolase activity, acting on carbon-nitrogen (but not peptide) bonds, in linear amides // inferred from electronic annotation /// 0017159 // pantetheine hydrolase activity // non-traceable a…	0
1553533_at	56704	JPH1	junctophilin 1	0007517 // muscle development // inferred from electronic annotation	0005783 // endoplasmic reticulum // inferred from electronic annotation /// 0005789 // endoplasmic reticulum membrane // inferred from electronic annotation /// 0005792 // microsome // inferred from electronic annotation /// 0005886 // plasma membrane // inferred from electronic annotation /// 0016020 // membrane // inferred from electronic annotation /// 0016021 // integral to membrane // inferr…	0008307 // structural constituent of muscle // inferred from electronic annotation	0
1553534_at	338322	NLRP10	NLR family, pyrin domain containing 10			0000166 // nucleotide binding // inferred from electronic annotation /// 0005515 // protein binding // inferred from electronic annotation /// 0005524 // ATP binding // inferred from electronic annotation	0
1553542_at	202243	CCDC125	coiled-coil domain containing 125				0
1553561_at	259296	TAS2R50	taste receptor, type 2, member 50	0007165 // signal transduction // inferred from electronic annotation /// 0007186 // G-protein coupled receptor protein signaling pathway // inferred from electronic annotation /// 0050896 // response to stimulus // inferred from electronic annotation /// 0050909 // sensory perception of taste // inferred from electronic annotation	0016020 // membrane // inferred from electronic annotation /// 0016021 // integral to membrane // inferred from electronic annotation	0004871 // signal transducer activity // inferred from electronic annotation /// 0004872 // receptor activity // inferred from electronic annotation /// 0004930 // G-protein coupled receptor activity // inferred from electronic annotation	0
1553564_at	140733	MACROD2	MACRO domain containing 2				0
1553565_s_at	23576	DDAH1	dimethylarginine dimethylaminohydrolase 1	0006527 // arginine catabolic process // traceable author statement /// 0007263 // nitric oxide mediated signal transduction // traceable author statement	0005737 // cytoplasm // inferred from electronic annotation	0003824 // catalytic activity // traceable author statement /// 0008270 // zinc ion binding // inferred from electronic annotation /// 0016403 // dimethylargininase activity // inferred from electronic annotation /// 0016787 // hydrolase activity // inferred from electronic annotation /// 0016813 // hydrolase activity, acting on carbon-nitrogen (but not peptide) bonds, in linear amidines // infer…	0
1553574_at	338376	IFNE	interferon, epsilon	0006952 // defense response // inferred from electronic annotation /// 0009615 // response to virus // inferred from electronic annotation	0005576 // extracellular region // inferred from electronic annotation /// 0005615 // extracellular space // inferred from electronic annotation	0005125 // cytokine activity // inferred from electronic annotation /// 0005126 // hematopoietin/interferon-class (D200-domain) cytokine receptor binding // inferred from electronic annotation	0
1553594_a_at	3640	INSL3	insulin-like 3 (Leydig cell)	0007267 // cell-cell signaling // traceable author statement /// 0007283 // spermatogenesis // traceable author statement	0005576 // extracellular region // inferred from electronic annotation /// 0005576 // extracellular region // traceable author statement /// 0005625 // soluble fraction // traceable author statement	0004871 // signal transducer activity // traceable author statement /// 0005102 // receptor binding // traceable author statement /// 0005158 // insulin receptor binding // traceable author statement /// 0005179 // hormone activity // inferred from electronic annotation	0
1553599_a_at	50511	SYCP3	synaptonemal complex protein 3	0007049 // cell cycle // inferred from electronic annotation /// 0007126 // meiosis // inferred from electronic annotation /// 0007141 // male meiosis I // non-traceable author statement /// 0035093 // spermatogenesis, exchange of chromosomal proteins // inferred from mutant phenotype /// 0051301 // cell division // inferred from electronic annotation	0005634 // nucleus // inferred from electronic annotation	0003677 // DNA binding // inferred from electronic annotation	0
1553602_at	118430	MUCL1	mucin-like 1		0005576 // extracellular region // inferred from electronic annotation /// 0016020 // membrane // inferred from electronic annotation		0
1553604_at	154664	ABCA13	ATP-binding cassette, sub-family A (ABC1), member 13	0006810 // transport // inferred from electronic annotation	0016020 // membrane // inferred from electronic annotation /// 0016021 // integral to membrane // inferred from electronic annotation	0000166 // nucleotide binding // inferred from electronic annotation /// 0005524 // ATP binding // inferred from electronic annotation /// 0016887 // ATPase activity // inferred from electronic annotation /// 0017111 // nucleoside-triphosphatase activity // inferred from electronic annotation	0
1553605_a_at	154664	ABCA13	ATP-binding cassette, sub-family A (ABC1), member 13	0006810 // transport // inferred from electronic annotation	0016020 // membrane // inferred from electronic annotation /// 0016021 // integral to membrane // inferred from electronic annotation	0000166 // nucleotide binding // inferred from electronic annotation /// 0005524 // ATP binding // inferred from electronic annotation /// 0016887 // ATPase activity // inferred from electronic annotation /// 0017111 // nucleoside-triphosphatase activity // inferred from electronic annotation	0
1553608_a_at	193629	C21orf109	chromosome 21 open reading frame 109				0
1553611_s_at	283212	KLHL35	kelch-like 35 (Drosophila)				0
1553625_at	283742	FAM98B	family with sequence similarity 98, member B			0005515 // protein binding // inferred from physical interaction	0
1553626_a_at	124989	C17orf57	chromosome 17 open reading frame 57			0005509 // calcium ion binding // inferred from electronic annotation	0
1553627_s_at	124989	C17orf57	chromosome 17 open reading frame 57			0005509 // calcium ion binding // inferred from electronic annotation	0
1553635_s_at	200132	TCTEX1D1	Tctex1 domain containing 1 (TCTEX1D1), mRNA				0
1553637_s_at	145942	TMCO5A	transmembrane and coiled-coil domains 5A		0016020 // membrane // inferred from electronic annotation /// 0016021 // integral to membrane // inferred from electronic annotation		0
1553639_a_at	133522	PPARGC1B	peroxisome proliferator-activated receptor gamma, coactivator 1 beta	0006350 // transcription // inferred from electronic annotation /// 0006355 // regulation of transcription, DNA-dependent // inferred from electronic annotation /// 0030520 // estrogen receptor signaling pathway // inferred from direct assay /// 0030520 // estrogen receptor signaling pathway // inferred from sequence or structural similarity /// 0045944 // positive regulation of transcription fro…	0000119 // mediator complex // inferred from direct assay /// 0005634 // nucleus // inferred from direct assay /// 0005634 // nucleus // inferred from sequence or structural similarity /// 0005634 // nucleus // inferred from electronic annotation	0000166 // nucleotide binding // inferred from electronic annotation /// 0003676 // nucleic acid binding // inferred from electronic annotation /// 0003723 // RNA binding // non-traceable author statement /// 0003723 // RNA binding // inferred from electronic annotation /// 0004872 // receptor activity // inferred from electronic annotation /// 0016455 // RNA polymerase II transcription mediator …	0
1553644_at	161176	C14orf49	chromosome 14 open reading frame 49		0005634 // nucleus // inferred from electronic annotation /// 0005640 // nuclear outer membrane // inferred from electronic annotation /// 0016020 // membrane // inferred from electronic annotation /// 0016021 // integral to membrane // inferred from electronic annotation	0003779 // actin binding // inferred from electronic annotation	0
1553645_at	285025	CCDC141	coiled-coil domain containing 141				0
1553646_at	139324	HDX	highly divergent homeobox	0006355 // regulation of transcription, DNA-dependent // inferred from electronic annotation	0005634 // nucleus // inferred from electronic annotation	0003677 // DNA binding // inferred from electronic annotation /// 0003700 // transcription factor activity // inferred from electronic annotation /// 0043565 // sequence-specific DNA binding // inferred from electronic annotation	0
1553647_at	124359	CDYL2	chromodomain protein, Y-like 2	0006333 // chromatin assembly or disassembly // inferred from electronic annotation /// 0008152 // metabolic process // inferred from electronic annotation	0000785 // chromatin // inferred from electronic annotation /// 0005634 // nucleus // inferred from electronic annotation	0003682 // chromatin binding // inferred from electronic annotation /// 0003824 // catalytic activity // inferred from electronic annotation	0
1553652_a_at	162681	C18orf54	chromosome 18 open reading frame 54		0005576 // extracellular region // inferred from electronic annotation		0
1553654_at	255928	SYT14	synaptotagmin XIV		0016020 // membrane // inferred from electronic annotation /// 0016021 // integral to membrane // inferred from electronic annotation		0
1553655_at	166979	CDC20B	cell division cycle 20 homolog B (S. cerevisiae)				0
1553658_at	150197	FLJ32575	hypothetical protein FLJ32575				0
1553660_at	135458	HUS1B	HUS1 checkpoint homolog b (S. pombe)				0
1553661_a_at	135458	HUS1B	HUS1 checkpoint homolog b (S. pombe)				0
1553666_at	91057	CCDC34	coiled-coil domain containing 34				0
1553668_at	84859	LRCH3	leucine-rich repeats and calponin homology (CH) domain containing 3		0005576 // extracellular region // inferred from electronic annotation	0005515 // protein binding // inferred from electronic annotation	0
1553670_at	92105	INTS4	integrator complex subunit 4	0016180 // snRNA processing // inferred from direct assay	0005634 // nucleus // inferred from electronic annotation /// 0032039 // integrator complex // inferred from direct assay	0005488 // binding // inferred from electronic annotation /// 0005515 // protein binding // inferred from physical interaction	0
1553674_at	127255	LRRIQ3	leucine-rich repeats and IQ motif containing 3			0005515 // protein binding // inferred from electronic annotation	0
1553681_a_at	5551	PRF1	perforin 1 (pore forming protein)	0006915 // apoptosis // traceable author statement /// 0006968 // cellular defense response // traceable author statement /// 0007623 // circadian rhythm // inferred from electronic annotation /// 0009405 // pathogenesis // traceable author statement /// 0019835 // cytolysis // inferred from electronic annotation /// 0045471 // response to ethanol // inferred from electronic annotation	0016020 // membrane // inferred from electronic annotation /// 0016021 // integral to membrane // inferred from electronic annotation /// 0016023 // cytoplasmic membrane-bounded vesicle // inferred from electronic annotation	0005509 // calcium ion binding // inferred from electronic annotation	0
1553682_at	144699	FBXL14	F-box and leucine-rich repeat protein 14	0006511 // ubiquitin-dependent protein catabolic process // inferred from electronic annotation			0
1553683_s_at	144699	FBXL14	F-box and leucine-rich repeat protein 14	0006511 // ubiquitin-dependent protein catabolic process // inferred from electronic annotation			0
1553685_s_at	6667	SP1	Sp1 transcription factor	0001503 // ossification // inferred from electronic annotation /// 0001701 // in utero embryonic development // inferred from electronic annotation /// 0001829 // trophectodermal cell differentiation // inferred from electronic annotation /// 0001889 // liver development // inferred from electronic annotation /// 0001892 // embryonic placenta development // inferred from electronic annotation ///…	0005622 // intracellular // inferred from electronic annotation /// 0005634 // nucleus // inferred by curator /// 0005634 // nucleus // inferred from direct assay /// 0005634 // nucleus // inferred from electronic annotation /// 0005730 // nucleolus // inferred from direct assay /// 0005737 // cytoplasm // inferred from direct assay	0003676 // nucleic acid binding // inferred from electronic annotation /// 0003677 // DNA binding // inferred from direct assay /// 0003677 // DNA binding // inferred from electronic annotation /// 0003690 // double-stranded DNA binding // inferred from electronic annotation /// 0003700 // transcription factor activity // inferred from direct assay /// 0003700 // transcription factor activity // …	0
1553686_at	147339	C18orf25	chromosome 18 open reading frame 25				0
1553690_at	151648	SGOL1	shugoshin-like 1 (S. pombe)	0007049 // cell cycle // inferred from electronic annotation /// 0007059 // chromosome segregation // inferred from electronic annotation /// 0007067 // mitosis // inferred from electronic annotation /// 0045132 // meiotic chromosome segregation // inferred from electronic annotation /// 0051301 // cell division // inferred from electronic annotation	0000775 // chromosome, centromeric region // inferred from electronic annotation /// 0000780 // condensed nuclear chromosome, centromeric region // inferred from electronic annotation /// 0005634 // nucleus // inferred from electronic annotation /// 0030892 // mitotic cohesin complex // inferred from direct assay	0005515 // protein binding // inferred from physical interaction	0
1553691_at	148789	B3GALNT2	beta-1,3-N-acetylgalactosaminyltransferase 2	0006486 // protein amino acid glycosylation // inferred from electronic annotation	0000139 // Golgi membrane // inferred from electronic annotation /// 0005794 // Golgi apparatus // inferred from electronic annotation /// 0016020 // membrane // inferred from electronic annotation /// 0016021 // integral to membrane // inferred from electronic annotation	0008378 // galactosyltransferase activity // inferred from electronic annotation /// 0016740 // transferase activity // inferred from electronic annotation /// 0016757 // transferase activity, transferring glycosyl groups // inferred from electronic annotation	0
1553695_a_at	79671	NLRX1	NLR family member X1	0006955 // immune response // inferred from electronic annotation /// 0044419 // interspecies interaction between organisms // inferred from electronic annotation /// 0045087 // innate immune response // inferred from electronic annotation	0005739 // mitochondrion // inferred from electronic annotation /// 0005741 // mitochondrial outer membrane // inferred from electronic annotation /// 0016020 // membrane // inferred from electronic annotation	0000166 // nucleotide binding // inferred from electronic annotation /// 0005524 // ATP binding // inferred from electronic annotation	0
1553696_s_at	148266	ZNF569	zinc finger protein 569	0006350 // transcription // inferred from electronic annotation /// 0006355 // regulation of transcription, DNA-dependent // inferred from electronic annotation	0005622 // intracellular // inferred from electronic annotation /// 0005634 // nucleus // inferred from electronic annotation	0003676 // nucleic acid binding // inferred from electronic annotation /// 0003677 // DNA binding // inferred from electronic annotation /// 0008270 // zinc ion binding // inferred from electronic annotation /// 0046872 // metal ion binding // inferred from electronic annotation	0
1553697_at	126731	C1orf96	chromosome 1 open reading frame 96				0
1553698_a_at	126731	C1orf96	chromosome 1 open reading frame 96				0
1553702_at	90874	ZNF697	zinc finger protein 697	0006350 // transcription // inferred from electronic annotation /// 0006355 // regulation of transcription, DNA-dependent // inferred from electronic annotation	0005622 // intracellular // inferred from electronic annotation /// 0005634 // nucleus // inferred from electronic annotation	0003676 // nucleic acid binding // inferred from electronic annotation /// 0003677 // DNA binding // inferred from electronic annotation /// 0008270 // zinc ion binding // inferred from electronic annotation /// 0046872 // metal ion binding // inferred from electronic annotation	0
1553705_a_at	1131	CHRM3	cholinergic receptor, muscarinic 3	0006464 // protein modification process // traceable author statement /// 0006939 // smooth muscle contraction // inferred from electronic annotation /// 0007165 // signal transduction // traceable author statement /// 0007165 // signal transduction // inferred from electronic annotation /// 0007186 // G-protein coupled receptor protein signaling pathway // traceable author statement /// 0007186 …	0005886 // plasma membrane // traceable author statement /// 0005886 // plasma membrane // inferred from electronic annotation /// 0005887 // integral to plasma membrane // traceable author statement /// 0016020 // membrane // inferred from electronic annotation /// 0016021 // integral to membrane // inferred from electronic annotation /// 0016323 // basolateral plasma membrane // inferred from e…	0004435 // phosphoinositide phospholipase C activity // traceable author statement /// 0004871 // signal transducer activity // inferred from electronic annotation /// 0004872 // receptor activity // traceable author statement /// 0004872 // receptor activity // inferred from electronic annotation /// 0004930 // G-protein coupled receptor activity // inferred from electronic annotation /// 000498…	0
1553706_at	203100	HTRA4	HtrA serine peptidase 4	0001558 // regulation of cell growth // inferred from electronic annotation /// 0006508 // proteolysis // inferred from electronic annotation	0005576 // extracellular region // inferred from electronic annotation	0003824 // catalytic activity // inferred from electronic annotation /// 0004252 // serine-type endopeptidase activity // inferred from electronic annotation /// 0005515 // protein binding // inferred from electronic annotation /// 0005520 // insulin-like growth factor binding // inferred from electronic annotation /// 0008233 // peptidase activity // inferred from electronic annotation /// 00082…	0
1553708_at	84847	MGC16075	hypothetical protein MGC16075				0
1553710_at	152756	C4orf39	chromosome 4 open reading frame 39				0
1553711_a_at	152756	C4orf39	chromosome 4 open reading frame 39				0
1553713_a_at	121268	RHEBL1	Ras homolog enriched in brain like 1	0007264 // small GTPase mediated signal transduction // inferred from electronic annotation	0005622 // intracellular // inferred from electronic annotation /// 0005737 // cytoplasm // inferred from electronic annotation /// 0005886 // plasma membrane // inferred from electronic annotation /// 0016020 // membrane // inferred from electronic annotation	0000166 // nucleotide binding // inferred from electronic annotation /// 0005525 // GTP binding // inferred from electronic annotation	0
1553715_s_at	84331	C16orf14	chromosome 16 open reading frame 14			0005515 // protein binding // inferred from electronic annotation	0
1553721_at	220441	RNF152	ring finger protein 152			0005515 // protein binding // inferred from electronic annotation /// 0008270 // zinc ion binding // inferred from electronic annotation /// 0046872 // metal ion binding // inferred from electronic annotation	0
1553722_s_at	220441	RNF152	ring finger protein 152			0005515 // protein binding // inferred from electronic annotation /// 0008270 // zinc ion binding // inferred from electronic annotation /// 0046872 // metal ion binding // inferred from electronic annotation	0
1553726_s_at	221322	C6orf170	chromosome 6 open reading frame 170	0032313 // regulation of Rab GTPase activity // inferred from electronic annotation	0005622 // intracellular // inferred from electronic annotation /// 0016020 // membrane // inferred from electronic annotation /// 0016021 // integral to membrane // inferred from electronic annotation	0005097 // Rab GTPase activator activity // inferred from electronic annotation	0
1553732_s_at	84902	CCDC123	coiled-coil domain containing 123		0005739 // mitochondrion // inferred from electronic annotation	0005515 // protein binding // inferred from electronic annotation	0
1553734_at	122481	AK7	adenylate kinase 7	0006139 // nucleobase, nucleoside, nucleotide and nucleic acid metabolic process // inferred from electronic annotation /// 0008152 // metabolic process // inferred from electronic annotation		0000166 // nucleotide binding // inferred from electronic annotation /// 0003824 // catalytic activity // inferred from electronic annotation /// 0004017 // adenylate kinase activity // inferred from electronic annotation /// 0005488 // binding // inferred from electronic annotation /// 0005524 // ATP binding // inferred from electronic annotation /// 0016301 // kinase activity // inferred from e…	0
1553736_at	196441	ZFC3H1	zinc finger, C3H1-type containing	0006396 // RNA processing // inferred from electronic annotation	0005622 // intracellular // inferred from electronic annotation /// 0005634 // nucleus // inferred from direct assay /// 0005856 // cytoskeleton // inferred from direct assay	0005488 // binding // inferred from electronic annotation	0
1553759_at	254394	MCM9	minichromosome maintenance complex component 9			0000166 // nucleotide binding // inferred from electronic annotation /// 0003677 // DNA binding // inferred from electronic annotation /// 0005524 // ATP binding // inferred from electronic annotation /// 0017111 // nucleoside-triphosphatase activity // inferred from electronic annotation	0
1553765_a_at	114792	KLHL32	kelch-like 32 (Drosophila)			0005515 // protein binding // inferred from electronic annotation	0
1553770_a_at	89886	SLAMF9	SLAM family member 9		0016020 // membrane // inferred from electronic annotation /// 0016021 // integral to membrane // inferred from electronic annotation		0
1553772_at	256356	GK5	glycerol kinase 5 (putative)	0005975 // carbohydrate metabolic process // inferred from electronic annotation /// 0006071 // glycerol metabolic process // inferred from electronic annotation /// 0006072 // glycerol-3-phosphate metabolic process // inferred from electronic annotation		0000166 // nucleotide binding // inferred from electronic annotation /// 0004370 // glycerol kinase activity // inferred from electronic annotation /// 0005524 // ATP binding // inferred from electronic annotation /// 0016301 // kinase activity // inferred from electronic annotation /// 0016740 // transferase activity // inferred from electronic annotation /// 0016773 // phosphotransferase activi…	0
1553775_at	152048	FLJ31715	hypothetical protein FLJ31715				0
1553778_at	155368	WBSCR27	Williams Beuren syndrome chromosome region 27	0008152 // metabolic process // inferred from electronic annotation		0008168 // methyltransferase activity // inferred from electronic annotation	0
1553780_at	196872	MGC23270	hypothetical LOC196872				0
1553781_at	92092	ZC3HAV1L	zinc finger CCCH-type, antiviral 1-like				0
1553787_at	219833	C11orf45	chromosome 11 open reading frame 45		0005576 // extracellular region // inferred from electronic annotation		0
1553792_at	84162	KIAA1109	KIAA1109		0016020 // membrane // inferred from electronic annotation /// 0016021 // integral to membrane // inferred from electronic annotation		0
1553793_a_at	84162	KIAA1109	KIAA1109		0016020 // membrane // inferred from electronic annotation /// 0016021 // integral to membrane // inferred from electronic annotation		0
1553794_at	161003	STOML3	stomatin (EPB72)-like 3	0007165 // signal transduction // inferred from electronic annotation	0005886 // plasma membrane // inferred from electronic annotation /// 0016020 // membrane // inferred from electronic annotation /// 0016021 // integral to membrane // inferred from electronic annotation /// 0045121 // membrane raft // inferred from electronic annotation	0005515 // protein binding // inferred from electronic annotation	0
1553796_at	150622	FLJ30594	hypothetical locus FLJ30594				0
1553797_a_at	150622	FLJ30594	hypothetical locus FLJ30594				0
1553798_a_at	222235	FBXL13	F-box and leucine-rich repeat protein 13	0006511 // ubiquitin-dependent protein catabolic process // inferred from electronic annotation			0
1553799_at	196951	C15orf33	chromosome 15 open reading frame 33				0
1553804_a_at	124783	C17orf46	chromosome 17 open reading frame 46				0
1553805_at	132200	C3orf49	chromosome 3 open reading frame 49				0
1553810_a_at	57650	KIAA1524	KIAA1524		0005737 // cytoplasm // inferred from electronic annotation /// 0005737 // cytoplasm // inferred from direct assay /// 0016020 // membrane // inferred from electronic annotation /// 0016021 // integral to membrane // inferred from electronic annotation	0005488 // binding // inferred from electronic annotation /// 0005515 // protein binding // inferred from physical interaction	0
1553815_a_at	170082	LOC170082	TFIIS central domain-containing protein 1	0006350 // transcription // inferred from electronic annotation /// 0006357 // regulation of transcription from RNA polymerase II promoter // inferred from electronic annotation	0005634 // nucleus // inferred from electronic annotation	0003677 // DNA binding // inferred from electronic annotation /// 0003711 // transcription elongation regulator activity // inferred from electronic annotation /// 0005515 // protein binding // inferred from electronic annotation /// 0030528 // transcription regulator activity // inferred from electronic annotation	0
1553823_a_at	132112	RTP1	receptor (chemosensory) transporter protein 1	0051205 // protein insertion into membrane // inferred from direct assay	0005886 // plasma membrane // inferred from electronic annotation /// 0009986 // cell surface // inferred from direct assay /// 0016020 // membrane // inferred from electronic annotation /// 0016021 // integral to membrane // inferred from electronic annotation	0031849 // olfactory receptor binding // inferred from mutant phenotype	0
1553828_at	120400	FAM55A	family with sequence similarity 55, member A		0005576 // extracellular region // inferred from electronic annotation		0
1553831_at	140564	APOBEC3D	apolipoprotein B mRNA editing enzyme, catalytic polypeptide-like 3D			0003824 // catalytic activity // inferred from electronic annotation /// 0008270 // zinc ion binding // inferred from electronic annotation /// 0016787 // hydrolase activity // inferred from electronic annotation /// 0016814 // hydrolase activity, acting on carbon-nitrogen (but not peptide) bonds, in cyclic amidines // inferred from electronic annotation /// 0046872 // metal ion binding // inferr…	0
1553834_at	256076	COL29A1	collagen, type XXIX, alpha 1	0007155 // cell adhesion // inferred from electronic annotation	0005576 // extracellular region // inferred from electronic annotation /// 0005578 // proteinaceous extracellular matrix // inferred from electronic annotation	0005515 // protein binding // inferred from electronic annotation	0
1553835_a_at	256076	COL29A1	collagen, type XXIX, alpha 1	0007155 // cell adhesion // inferred from electronic annotation	0005576 // extracellular region // inferred from electronic annotation /// 0005578 // proteinaceous extracellular matrix // inferred from electronic annotation	0005515 // protein binding // inferred from electronic annotation	0
1553840_a_at	91050	CCDC149	coiled-coil domain containing 149				0
1553842_at	139105	BEND2	BEN domain containing 2				0
1553847_a_at	220082	SPERT	spermatid associated		0016023 // cytoplasmic membrane-bounded vesicle // inferred from sequence or structural similarity /// 0016023 // cytoplasmic membrane-bounded vesicle // inferred from electronic annotation		0
1553849_at	137196	CCDC26	coiled-coil domain containing 26				0
1553856_s_at	27334	P2RY10	purinergic receptor P2Y, G-protein coupled, 10	0007165 // signal transduction // inferred from electronic annotation /// 0007186 // G-protein coupled receptor protein signaling pathway // inferred from electronic annotation	0005886 // plasma membrane // inferred from electronic annotation /// 0016020 // membrane // inferred from electronic annotation /// 0016021 // integral to membrane // inferred from electronic annotation	0004871 // signal transducer activity // inferred from electronic annotation /// 0004872 // receptor activity // inferred from electronic annotation /// 0004930 // G-protein coupled receptor activity // inferred from electronic annotation /// 0045028 // purinergic nucleotide receptor activity, G-protein coupled // inferred from electronic annotation	0
1553857_at	283284	IGSF22	immunoglobulin superfamily, member 22				0
1553858_at	79842	ZBTB3	zinc finger and BTB domain containing 3	0006350 // transcription // inferred from electronic annotation /// 0006355 // regulation of transcription, DNA-dependent // inferred from electronic annotation	0005622 // intracellular // inferred from electronic annotation /// 0005634 // nucleus // inferred from electronic annotation	0003677 // DNA binding // inferred from electronic annotation /// 0005515 // protein binding // inferred from electronic annotation /// 0008270 // zinc ion binding // inferred from electronic annotation /// 0046872 // metal ion binding // inferred from electronic annotation	0
1553859_at	7166	TPH1	tryptophan hydroxylase 1	0006587 // serotonin biosynthetic process from tryptophan // inferred from electronic annotation /// 0008152 // metabolic process // inferred from electronic annotation /// 0009072 // aromatic amino acid family metabolic process // inferred from electronic annotation /// 0042427 // serotonin biosynthetic process // inferred from electronic annotation /// 0055114 // oxidation reduction // inferred…		0004497 // monooxygenase activity // inferred from electronic annotation /// 0004510 // tryptophan 5-monooxygenase activity // inferred from electronic annotation /// 0005506 // iron ion binding // inferred from electronic annotation /// 0016491 // oxidoreductase activity // inferred from electronic annotation /// 0016597 // amino acid binding // inferred from electronic annotation /// 0046872 //…	0
1553861_at	255394	TCP11L2	t-complex 11 (mouse)-like 2				0
1553868_a_at	285600	C5orf36	chromosome 5 open reading frame 36				0
1553878_at	137362	GOT1L1	glutamic-oxaloacetic transaminase 1-like 1	0006520 // amino acid metabolic process // inferred from electronic annotation /// 0009058 // biosynthetic process // inferred from electronic annotation	0005737 // cytoplasm // inferred from electronic annotation	0003824 // catalytic activity // inferred from electronic annotation /// 0004069 // aspartate transaminase activity // inferred from electronic annotation /// 0008483 // transaminase activity // inferred from electronic annotation /// 0016740 // transferase activity // inferred from electronic annotation /// 0016769 // transferase activity, transferring nitrogenous groups // inferred from electro…	0
1553881_at	84849	MGC16142	hypothetical protein MGC16142				0
1553894_at	160857	CCDC122	coiled-coil domain containing 122				0
1553905_at	170063	CXorf22	chromosome X open reading frame 22				0
1553920_at	158401	C9orf84	chromosome 9 open reading frame 84				0
1553924_at	116123	FMO9P	flavin containing monooxygenase 9 pseudogene			0004499 // flavin-containing monooxygenase activity // inferred from electronic annotation /// 0050660 // FAD binding // inferred from electronic annotation /// 0050661 // NADP binding // inferred from electronic annotation	0
1553938_a_at	202374	STK32A	serine/threonine kinase 32A	0006468 // protein amino acid phosphorylation // inferred from electronic annotation		0000166 // nucleotide binding // inferred from electronic annotation /// 0000287 // magnesium ion binding // inferred from electronic annotation /// 0004672 // protein kinase activity // inferred from electronic annotation /// 0004674 // protein serine/threonine kinase activity // inferred from electronic annotation /// 0005524 // ATP binding // inferred from electronic annotation /// 0016301 // …	0
1553940_a_at	123355	LRRC28	leucine rich repeat containing 28			0005515 // protein binding // inferred from electronic annotation	0
1553947_at	118460	EXOSC6	exosome component 6	0006364 // rRNA processing // inferred from electronic annotation /// 0006396 // RNA processing // inferred from electronic annotation	0000178 // exosome (RNase complex) // inferred from electronic annotation /// 0005634 // nucleus // inferred from electronic annotation /// 0005737 // cytoplasm // inferred from electronic annotation	0000175 // 3'-5'-exoribonuclease activity // inferred from electronic annotation /// 0003723 // RNA binding // inferred from electronic annotation /// 0004518 // nuclease activity // inferred from electronic annotation /// 0004527 // exonuclease activity // inferred from electronic annotation /// 0016787 // hydrolase activity // inferred from electronic annotation	0
1553961_s_at	90203	SNX21	sorting nexin family member 21	0006810 // transport // inferred from electronic annotation /// 0007154 // cell communication // inferred from electronic annotation /// 0015031 // protein transport // inferred from electronic annotation		0005515 // protein binding // inferred from electronic annotation /// 0035091 // phosphoinositide binding // inferred from electronic annotation	0
1553962_s_at	388	RHOB	ras homolog gene family, member B	0001525 // angiogenesis // inferred from electronic annotation /// 0006810 // transport // inferred from electronic annotation /// 0006915 // apoptosis // inferred from electronic annotation /// 0006927 // transformed cell apoptosis // inferred from sequence or structural similarity /// 0006927 // transformed cell apoptosis // inferred from electronic annotation /// 0007049 // cell cycle // infer…	0005622 // intracellular // inferred from electronic annotation /// 0005624 // membrane fraction // inferred from electronic annotation /// 0005625 // soluble fraction // inferred from electronic annotation /// 0005634 // nucleus // inferred from sequence or structural similarity /// 0005634 // nucleus // inferred from electronic annotation /// 0005768 // endosome // inferred from electronic anno…	0000166 // nucleotide binding // inferred from electronic annotation /// 0003924 // GTPase activity // traceable author statement /// 0005515 // protein binding // inferred from electronic annotation /// 0005525 // GTP binding // traceable author statement /// 0005525 // GTP binding // inferred from electronic annotation /// 0019003 // GDP binding // inferred from electronic annotation	0
1553967_at	113179	ADAT3	adenosine deaminase, tRNA-specific 3, TAD3 homolog (S. cerevisiae)	0008033 // tRNA processing // inferred from electronic annotation		0003824 // catalytic activity // inferred from electronic annotation /// 0008270 // zinc ion binding // inferred from electronic annotation /// 0016787 // hydrolase activity // inferred from electronic annotation /// 0046872 // metal ion binding // inferred from electronic annotation	0
1553968_a_at	113179	ADAT3	adenosine deaminase, tRNA-specific 3, TAD3 homolog (S. cerevisiae)	0008033 // tRNA processing // inferred from electronic annotation		0003824 // catalytic activity // inferred from electronic annotation /// 0008270 // zinc ion binding // inferred from electronic annotation /// 0016787 // hydrolase activity // inferred from electronic annotation /// 0046872 // metal ion binding // inferred from electronic annotation	0
1553970_s_at	1056	CEL	carboxyl ester lipase (bile salt-stimulated lipase)	0006629 // lipid metabolic process // non-traceable author statement /// 0006641 // triacylglycerol metabolic process // inferred by curator /// 0006707 // cholesterol catabolic process // inferred from direct assay /// 0006707 // cholesterol catabolic process // inferred from sequence or structural similarity /// 0006707 // cholesterol catabolic process // non-traceable author statement /// 0009…	0005576 // extracellular region // not recorded /// 0005624 // membrane fraction // traceable author statement /// 0005634 // nucleus // inferred from direct assay /// 0005737 // cytoplasm // inferred from sequence or structural similarity /// 0005783 // endoplasmic reticulum // inferred from direct assay /// 0005794 // Golgi apparatus // inferred from direct assay	0003824 // catalytic activity // traceable author statement /// 0004091 // carboxylesterase activity // inferred from electronic annotation /// 0004771 // sterol esterase activity // not recorded /// 0004771 // sterol esterase activity // non-traceable author statement /// 0004771 // sterol esterase activity // inferred from electronic annotation /// 0004806 // triacylglycerol lipase activity // …	0
1553971_a_at	352954	tcag7.1177	opposite strand transcription unit to STAG3				0
1553973_a_at	404203	SPINK6	serine peptidase inhibitor, Kazal type 6		0005576 // extracellular region // inferred from electronic annotation	0004866 // endopeptidase inhibitor activity // inferred from electronic annotation /// 0004867 // serine-type endopeptidase inhibitor activity // inferred from electronic annotation	0
1553977_a_at	51302	CYP39A1	cytochrome P450, family 39, subfamily A, polypeptide 1	0006629 // lipid metabolic process // inferred from electronic annotation /// 0006699 // bile acid biosynthetic process // inferred from direct assay /// 0006707 // cholesterol catabolic process // inferred from electronic annotation /// 0007586 // digestion // traceable author statement /// 0008202 // steroid metabolic process // inferred from electronic annotation /// 0030573 // bile acid catab…	0005783 // endoplasmic reticulum // inferred from electronic annotation /// 0005789 // endoplasmic reticulum membrane // not recorded /// 0005789 // endoplasmic reticulum membrane // inferred from electronic annotation /// 0005792 // microsome // traceable author statement /// 0005792 // microsome // inferred from electronic annotation /// 0016020 // membrane // inferred from electronic annotation	0004497 // monooxygenase activity // inferred from electronic annotation /// 0005506 // iron ion binding // inferred from electronic annotation /// 0008387 // steroid 7-alpha-hydroxylase activity // inferred from electronic annotation /// 0008396 // oxysterol 7-alpha-hydroxylase activity // not recorded /// 0008396 // oxysterol 7-alpha-hydroxylase activity // inferred from direct assay /// 000905…	0
1553982_a_at	338382	RAB7B	RAB7B, member RAS oncogene family	0006810 // transport // inferred from electronic annotation /// 0007264 // small GTPase mediated signal transduction // inferred from electronic annotation /// 0015031 // protein transport // inferred from electronic annotation	0005764 // lysosome // inferred from electronic annotation	0000166 // nucleotide binding // inferred from electronic annotation /// 0005525 // GTP binding // inferred from electronic annotation	0
1553983_at	1841	DTYMK	deoxythymidylate kinase (thymidylate kinase)	0006233 // dTDP biosynthetic process // inferred from electronic annotation /// 0007049 // cell cycle // traceable author statement /// 0008283 // cell proliferation // traceable author statement /// 0009165 // nucleotide biosynthetic process // inferred from electronic annotation	0005829 // cytosol // not recorded	0000166 // nucleotide binding // inferred from electronic annotation /// 0004798 // thymidylate kinase activity // traceable author statement /// 0004798 // thymidylate kinase activity // inferred from electronic annotation /// 0005524 // ATP binding // inferred from electronic annotation /// 0016301 // kinase activity // inferred from electronic annotation /// 0016740 // transferase activity // …	0
1553986_at	158158	RASEF	RAS and EF-hand domain containing	0007155 // cell adhesion // inferred from electronic annotation /// 0007264 // small GTPase mediated signal transduction // inferred from electronic annotation /// 0015031 // protein transport // inferred from electronic annotation	0005737 // cytoplasm // inferred from electronic annotation /// 0015629 // actin cytoskeleton // inferred from electronic annotation	0000166 // nucleotide binding // inferred from electronic annotation /// 0005198 // structural molecule activity // inferred from electronic annotation /// 0005509 // calcium ion binding // inferred from electronic annotation /// 0005525 // GTP binding // inferred from electronic annotation	0
1553989_a_at	245973	ATP6V1C2	ATPase, H+ transporting, lysosomal 42kDa, V1 subunit C2	0006810 // transport // inferred from electronic annotation /// 0006811 // ion transport // inferred from electronic annotation /// 0015986 // ATP synthesis coupled proton transport // inferred from electronic annotation /// 0015992 // proton transport // inferred from electronic annotation	0033180 // proton-transporting V-type ATPase, V1 domain // inferred from electronic annotation	0015078 // hydrogen ion transmembrane transporter activity // inferred from electronic annotation /// 0016820 // hydrolase activity, acting on acid anhydrides, catalyzing transmembrane movement of substances // inferred from electronic annotation	0
1553990_at	283870	C16orf79	chromosome 16 open reading frame 79		0016020 // membrane // inferred from electronic annotation /// 0016021 // integral to membrane // inferred from electronic annotation		0
1553991_s_at	54621	FLJ20674	hypothetical protein FLJ20674		0016020 // membrane // inferred from electronic annotation /// 0016021 // integral to membrane // inferred from electronic annotation		0
1553992_s_at	10230	NBR2	neighbor of BRCA1 gene 2			0005525 // GTP binding // inferred from electronic annotation	0
1553995_a_at	4907	NT5E	5'-nucleotidase, ecto (CD73)	0006164 // purine nucleotide biosynthetic process // inferred from electronic annotation /// 0006259 // DNA metabolic process // traceable author statement /// 0009166 // nucleotide catabolic process // inferred from electronic annotation	0005624 // membrane fraction // traceable author statement /// 0005886 // plasma membrane // not recorded /// 0005886 // plasma membrane // inferred from electronic annotation /// 0016020 // membrane // inferred from electronic annotation /// 0031225 // anchored to membrane // inferred from electronic annotation	0000166 // nucleotide binding // inferred from electronic annotation /// 0008198 // ferrous iron binding // inferred from electronic annotation /// 0008253 // 5'-nucleotidase activity // not recorded /// 0008253 // 5'-nucleotidase activity // traceable author statement /// 0008253 // 5'-nucleotidase activity // inferred from electronic annotation /// 0008270 // zinc ion binding // inferred from e…	0
1553997_a_at	253982	ASPHD1	aspartate beta-hydroxylase domain containing 1	0018193 // peptidyl-amino acid modification // inferred from electronic annotation /// 0055114 // oxidation reduction // inferred from electronic annotation	0016020 // membrane // inferred from electronic annotation /// 0016021 // integral to membrane // inferred from electronic annotation /// 0030176 // integral to endoplasmic reticulum membrane // inferred from electronic annotation	0004597 // peptide-aspartate beta-dioxygenase activity // inferred from electronic annotation /// 0016491 // oxidoreductase activity // inferred from electronic annotation /// 0016702 // oxidoreductase activity, acting on single donors with incorporation of molecular oxygen, incorporation of two atoms of oxygen // inferred from electronic annotation	0
1554001_at	4591	TRIM37	tripartite motif-containing 37		0005622 // intracellular // inferred from electronic annotation /// 0005737 // cytoplasm // inferred from electronic annotation /// 0005777 // peroxisome // inferred from electronic annotation	0005515 // protein binding // inferred from physical interaction /// 0005515 // protein binding // inferred from electronic annotation /// 0008270 // zinc ion binding // inferred from electronic annotation /// 0046872 // metal ion binding // inferred from electronic annotation	0
1554003_at	64283	RGNEF	Rho-guanine nucleotide exchange factor	0007242 // intracellular signaling cascade // inferred from electronic annotation /// 0030154 // cell differentiation // inferred from electronic annotation /// 0035023 // regulation of Rho protein signal transduction // inferred from electronic annotation	0005622 // intracellular // inferred from electronic annotation /// 0005737 // cytoplasm // inferred from electronic annotation /// 0005886 // plasma membrane // inferred from electronic annotation /// 0016020 // membrane // inferred from electronic annotation	0003723 // RNA binding // inferred from electronic annotation /// 0005085 // guanyl-nucleotide exchange factor activity // inferred from electronic annotation /// 0005089 // Rho guanyl-nucleotide exchange factor activity // inferred from electronic annotation /// 0008270 // zinc ion binding // inferred from electronic annotation /// 0019992 // diacylglycerol binding // inferred from electronic an…	0
1554004_a_at	64283	RGNEF	Rho-guanine nucleotide exchange factor	0007242 // intracellular signaling cascade // inferred from electronic annotation /// 0030154 // cell differentiation // inferred from electronic annotation /// 0035023 // regulation of Rho protein signal transduction // inferred from electronic annotation	0005622 // intracellular // inferred from electronic annotation /// 0005737 // cytoplasm // inferred from electronic annotation /// 0005886 // plasma membrane // inferred from electronic annotation /// 0016020 // membrane // inferred from electronic annotation	0003723 // RNA binding // inferred from electronic annotation /// 0005085 // guanyl-nucleotide exchange factor activity // inferred from electronic annotation /// 0005089 // Rho guanyl-nucleotide exchange factor activity // inferred from electronic annotation /// 0008270 // zinc ion binding // inferred from electronic annotation /// 0019992 // diacylglycerol binding // inferred from electronic an…	0
1554006_a_at	3993	LLGL2	lethal giant larvae homolog 2 (Drosophila)	0007049 // cell cycle // inferred from electronic annotation /// 0051301 // cell division // inferred from electronic annotation	0005737 // cytoplasm // inferred from electronic annotation		0
1554012_at	340419	RSPO2	R-spondin 2 homolog (Xenopus laevis)	0016055 // Wnt receptor signaling pathway // inferred from electronic annotation /// 0050896 // response to stimulus // inferred from electronic annotation	0005576 // extracellular region // inferred from electronic annotation	0008201 // heparin binding // inferred from electronic annotation	0
1554017_at	353116	RILPL1	Rab interacting lysosomal protein-like 1		0005737 // cytoplasm // inferred from electronic annotation		0
1554020_at	636	BICD1	bicaudal D homolog 1 (Drosophila)	0006396 // RNA processing // traceable author statement /// 0008298 // intracellular mRNA localization // non-traceable author statement /// 0009653 // anatomical structure morphogenesis // traceable author statement	0005794 // Golgi apparatus // inferred from electronic annotation /// 0005856 // cytoskeleton // non-traceable author statement	0005200 // structural constituent of cytoskeleton // traceable author statement	0
1554023_s_at	152206	CCDC13	coiled-coil domain containing 13				0
1554026_a_at	4651	MYO10	myosin X	0007165 // signal transduction // inferred from electronic annotation	0005856 // cytoskeleton // inferred from electronic annotation /// 0016459 // myosin complex // inferred from electronic annotation	0000166 // nucleotide binding // inferred from electronic annotation /// 0003774 // motor activity // inferred from electronic annotation /// 0003779 // actin binding // inferred from electronic annotation /// 0005488 // binding // inferred from electronic annotation /// 0005524 // ATP binding // inferred from electronic annotation	0
1554027_a_at	8671	SLC4A4	solute carrier family 4, sodium bicarbonate cotransporter, member 4	0006810 // transport // inferred from electronic annotation /// 0006810 // transport // traceable author statement /// 0006811 // ion transport // inferred from electronic annotation /// 0006814 // sodium ion transport // inferred from electronic annotation /// 0006820 // anion transport // inferred from electronic annotation	0005886 // plasma membrane // inferred from electronic annotation /// 0005887 // integral to plasma membrane // traceable author statement /// 0016020 // membrane // inferred from electronic annotation /// 0016021 // integral to membrane // inferred from electronic annotation /// 0016323 // basolateral plasma membrane // inferred from electronic annotation	0005215 // transporter activity // inferred from electronic annotation /// 0005452 // inorganic anion exchanger activity // inferred from electronic annotation /// 0008509 // anion transmembrane transporter activity // inferred from electronic annotation /// 0008510 // sodium:bicarbonate symporter activity // traceable author statement /// 0015293 // symporter activity // inferred from electronic…	0
1554030_at	411	ARSB	arylsulfatase B	0007040 // lysosome organization // traceable author statement /// 0007041 // lysosomal transport // traceable author statement /// 0008152 // metabolic process // inferred from electronic annotation /// 0030203 // glycosaminoglycan metabolic process // inferred from electronic annotation	0005764 // lysosome // traceable author statement /// 0005764 // lysosome // inferred from electronic annotation	0003824 // catalytic activity // inferred from electronic annotation /// 0003943 // N-acetylgalactosamine-4-sulfatase activity // inferred from electronic annotation /// 0004065 // arylsulfatase activity // traceable author statement /// 0005509 // calcium ion binding // inferred from electronic annotation /// 0008484 // sulfuric ester hydrolase activity // inferred from electronic annotation ///…	0
1554037_a_at	9841	ZBTB24	zinc finger and BTB domain containing 24	0006350 // transcription // inferred from electronic annotation /// 0006355 // regulation of transcription, DNA-dependent // inferred from electronic annotation	0005622 // intracellular // inferred from electronic annotation /// 0005634 // nucleus // inferred from electronic annotation	0003676 // nucleic acid binding // inferred from electronic annotation /// 0003677 // DNA binding // inferred from electronic annotation /// 0005515 // protein binding // inferred from electronic annotation /// 0008270 // zinc ion binding // inferred from electronic annotation /// 0046872 // metal ion binding // inferred from electronic annotation	0
1554038_at	55132	LARP2	La ribonucleoprotein domain family, member 2			0003723 // RNA binding // inferred from electronic annotation	0
1554039_at	80017	C14orf159	chromosome 14 open reading frame 159		0005739 // mitochondrion // inferred from electronic annotation		0
1554045_at	7572	ZNF24	zinc finger protein 24	0006350 // transcription // inferred from electronic annotation /// 0006355 // regulation of transcription, DNA-dependent // inferred from electronic annotation /// 0016481 // negative regulation of transcription // inferred from direct assay	0005622 // intracellular // inferred from electronic annotation /// 0005634 // nucleus // inferred by curator /// 0005634 // nucleus // inferred from electronic annotation	0003676 // nucleic acid binding // inferred from electronic annotation /// 0003677 // DNA binding // inferred from electronic annotation /// 0003677 // DNA binding // traceable author statement /// 0003700 // transcription factor activity // inferred from electronic annotation /// 0005515 // protein binding // inferred from physical interaction /// 0008270 // zinc ion binding // non-traceable aut…	0
1554047_at	10190	TXNDC9	thioredoxin domain containing 9			0005515 // protein binding // inferred from physical interaction	0
1554049_s_at	50717	WDR42A	WD repeat domain 42A				0
1554050_at	27293	SMPDL3B	sphingomyelin phosphodiesterase, acid-like 3B	0006685 // sphingomyelin catabolic process // inferred from electronic annotation /// 0008152 // metabolic process // inferred from electronic annotation	0005576 // extracellular region // inferred from electronic annotation /// 0005615 // extracellular space // inferred from electronic annotation	0004767 // sphingomyelin phosphodiesterase activity // inferred from electronic annotation /// 0016787 // hydrolase activity // inferred from electronic annotation /// 0016798 // hydrolase activity, acting on glycosyl bonds // inferred from electronic annotation	0
1554052_at	23019	CNOT1	CCR4-NOT transcription complex, subunit 1	0006350 // transcription // inferred from electronic annotation /// 0006355 // regulation of transcription, DNA-dependent // inferred from electronic annotation			0
1554060_s_at	6419	SETMAR	SET domain and mariner transposase fusion gene	0006281 // DNA repair // inferred from electronic annotation /// 0006313 // transposition, DNA-mediated // traceable author statement /// 0006974 // response to DNA damage stimulus // inferred from electronic annotation /// 0016568 // chromatin modification // inferred from electronic annotation	0005634 // nucleus // inferred from electronic annotation	0003677 // DNA binding // inferred from electronic annotation /// 0004803 // transposase activity // traceable author statement /// 0008168 // methyltransferase activity // inferred from electronic annotation /// 0008270 // zinc ion binding // inferred from electronic annotation /// 0016740 // transferase activity // inferred from electronic annotation /// 0018024 // histone-lysine N-methyltransf…	0
1554062_at	7499	XG	Xg blood group		0016020 // membrane // non-traceable author statement /// 0016020 // membrane // inferred from electronic annotation /// 0016021 // integral to membrane // inferred from electronic annotation		0
1554068_s_at	144577	C12orf66	chromosome 12 open reading frame 66				0
1554072_s_at	159989	CCDC67	coiled-coil domain containing 67				0
1554076_s_at	219902	TMEM136	transmembrane protein 136		0016020 // membrane // inferred from electronic annotation /// 0016021 // integral to membrane // inferred from electronic annotation		0
1554084_a_at	79707	NOL9	nucleolar protein 9		0005634 // nucleus // inferred from electronic annotation		0
1554096_a_at	155435	RBM33	RNA binding motif protein 33			0003676 // nucleic acid binding // inferred from electronic annotation /// 0003723 // RNA binding // inferred from electronic annotation	0
1554097_a_at	554202	LOC554202	hypothetical LOC554202				0
1554098_at	169981	SPIN3	spindlin family, member 3	0007276 // gamete generation // inferred from electronic annotation	0005634 // nucleus // inferred from direct assay /// 0005737 // cytoplasm // inferred from direct assay		0
1554099_a_at	169981	SPIN3	spindlin family, member 3	0007276 // gamete generation // inferred from electronic annotation	0005634 // nucleus // inferred from direct assay /// 0005737 // cytoplasm // inferred from direct assay		0
1554101_a_at	84899	TMTC4	transmembrane and tetratricopeptide repeat containing 4		0016020 // membrane // inferred from electronic annotation /// 0016021 // integral to membrane // inferred from electronic annotation	0005488 // binding // inferred from electronic annotation	0
1554112_a_at	9706	ULK2	unc-51-like kinase 2 (C. elegans)	0006468 // protein amino acid phosphorylation // inferred from electronic annotation /// 0007165 // signal transduction // inferred from electronic annotation /// 0007409 // axonogenesis // inferred from electronic annotation /// 0048671 // negative regulation of collateral sprouting // inferred from electronic annotation /// 0048675 // axon extension // inferred from electronic annotation	0005634 // nucleus // inferred from direct assay /// 0005730 // nucleolus // inferred from direct assay	0000166 // nucleotide binding // inferred from electronic annotation /// 0004672 // protein kinase activity // inferred from electronic annotation /// 0004674 // protein serine/threonine kinase activity // inferred from electronic annotation /// 0005515 // protein binding // inferred from electronic annotation /// 0005524 // ATP binding // inferred from electronic annotation /// 0016301 // kinase…	0
1554114_s_at	85464	SSH2	slingshot homolog 2 (Drosophila)	0006470 // protein amino acid dephosphorylation // inferred from mutant phenotype /// 0006470 // protein amino acid dephosphorylation // inferred from electronic annotation /// 0016311 // dephosphorylation // inferred from electronic annotation /// 0030036 // actin cytoskeleton organization // inferred from mutant phenotype	0005737 // cytoplasm // inferred from electronic annotation /// 0005856 // cytoskeleton // inferred from electronic annotation	0003779 // actin binding // inferred from direct assay /// 0003779 // actin binding // inferred from electronic annotation /// 0004721 // phosphoprotein phosphatase activity // inferred from direct assay /// 0004721 // phosphoprotein phosphatase activity // inferred from electronic annotation /// 0004725 // protein tyrosine phosphatase activity // inferred from electronic annotation /// 0008138 /…	0
1554116_s_at	57097	PARP11	poly (ADP-ribose) polymerase family, member 11		0005634 // nucleus // inferred from electronic annotation	0003950 // NAD+ ADP-ribosyltransferase activity // inferred from electronic annotation /// 0016740 // transferase activity // inferred from electronic annotation /// 0016757 // transferase activity, transferring glycosyl groups // inferred from electronic annotation	0
1554119_at	79650	C16orf57	chromosome 16 open reading frame 57				0
1554122_a_at	51144	HSD17B12	hydroxysteroid (17-beta) dehydrogenase 12	0006694 // steroid biosynthetic process // inferred from electronic annotation /// 0008152 // metabolic process // inferred from electronic annotation /// 0008610 // lipid biosynthetic process // inferred from electronic annotation /// 0055114 // oxidation reduction // inferred from electronic annotation	0005783 // endoplasmic reticulum // inferred from electronic annotation /// 0005789 // endoplasmic reticulum membrane // inferred from electronic annotation /// 0016020 // membrane // inferred from electronic annotation /// 0016021 // integral to membrane // inferred from electronic annotation	0003824 // catalytic activity // inferred from electronic annotation /// 0004303 // estradiol 17-beta-dehydrogenase activity // inferred from electronic annotation /// 0005488 // binding // inferred from electronic annotation /// 0016491 // oxidoreductase activity // inferred from electronic annotation	0
1554125_a_at	22829	NLGN4Y	neuroligin 4, Y-linked	0007155 // cell adhesion // inferred from electronic annotation	0005634 // nucleus // inferred from direct assay /// 0016020 // membrane // inferred from electronic annotation /// 0016021 // integral to membrane // inferred from electronic annotation /// 0043231 // intracellular membrane-bounded organelle // inferred from direct assay	0005515 // protein binding // inferred from physical interaction /// 0005515 // protein binding // inferred from electronic annotation	0
1554126_at	253827	MSRB3	methionine sulfoxide reductase B3	0055114 // oxidation reduction // inferred from electronic annotation	0005739 // mitochondrion // inferred from electronic annotation /// 0005783 // endoplasmic reticulum // inferred from electronic annotation	0008113 // peptide-methionine-(S)-S-oxide reductase activity // inferred from electronic annotation /// 0008270 // zinc ion binding // inferred from electronic annotation /// 0016491 // oxidoreductase activity // inferred from electronic annotation /// 0046872 // metal ion binding // inferred from electronic annotation	0
1554127_s_at	253827	MSRB3	methionine sulfoxide reductase B3	0055114 // oxidation reduction // inferred from electronic annotation	0005739 // mitochondrion // inferred from electronic annotation /// 0005783 // endoplasmic reticulum // inferred from electronic annotation	0008113 // peptide-methionine-(S)-S-oxide reductase activity // inferred from electronic annotation /// 0008270 // zinc ion binding // inferred from electronic annotation /// 0016491 // oxidoreductase activity // inferred from electronic annotation /// 0046872 // metal ion binding // inferred from electronic annotation	0
1554131_at	54462	KIAA1128	KIAA1128	0007186 // G-protein coupled receptor protein signaling pathway // inferred from electronic annotation	0016021 // integral to membrane // inferred from electronic annotation		0
1554140_at	79819	WDR78	WD repeat domain 78				0
1554147_s_at	89876	C3orf15	chromosome 3 open reading frame 15	0008295 // spermidine biosynthetic process // inferred from electronic annotation	0005737 // cytoplasm // inferred from electronic annotation /// 0005739 // mitochondrion // inferred from electronic annotation	0004014 // adenosylmethionine decarboxylase activity // inferred from electronic annotation	0
1554151_at	4967	OGDH	oxoglutarate (alpha-ketoglutarate) dehydrogenase (lipoamide)	0006091 // generation of precursor metabolites and energy // inferred from sequence or structural similarity /// 0006096 // glycolysis // inferred from electronic annotation /// 0008152 // metabolic process // inferred from electronic annotation /// 0055114 // oxidation reduction // inferred from electronic annotation	0005739 // mitochondrion // inferred from electronic annotation /// 0005759 // mitochondrial matrix // not recorded /// 0005759 // mitochondrial matrix // inferred from electronic annotation /// 0031966 // mitochondrial membrane // inferred from sequence or structural similarity	0004591 // oxoglutarate dehydrogenase (succinyl-transferring) activity // inferred from sequence or structural similarity /// 0004591 // oxoglutarate dehydrogenase (succinyl-transferring) activity // inferred from electronic annotation /// 0016491 // oxidoreductase activity // inferred from electronic annotation /// 0016624 // oxidoreductase activity, acting on the aldehyde or oxo group of donors…	0
1554153_a_at	51317	PHF21A	PHD finger protein 21A	0000122 // negative regulation of transcription from RNA polymerase II promoter // inferred from direct assay /// 0006350 // transcription // inferred from electronic annotation /// 0006355 // regulation of transcription, DNA-dependent // inferred from electronic annotation /// 0016568 // chromatin modification // inferred from electronic annotation	0000118 // histone deacetylase complex // inferred from direct assay /// 0005634 // nucleus // inferred from electronic annotation	0003677 // DNA binding // inferred from electronic annotation /// 0005515 // protein binding // inferred from electronic annotation /// 0008270 // zinc ion binding // inferred from electronic annotation /// 0046872 // metal ion binding // inferred from electronic annotation	0
1554158_at	10771	ZMYND11	zinc finger, MYND domain containing 11	0000122 // negative regulation of transcription from RNA polymerase II promoter // traceable author statement /// 0006350 // transcription // inferred from electronic annotation /// 0006355 // regulation of transcription, DNA-dependent // inferred from electronic annotation /// 0007049 // cell cycle // inferred from electronic annotation /// 0008283 // cell proliferation // traceable author state…	0005634 // nucleus // traceable author statement /// 0005634 // nucleus // inferred from electronic annotation	0003677 // DNA binding // inferred from electronic annotation /// 0005515 // protein binding // inferred from electronic annotation /// 0008270 // zinc ion binding // inferred from electronic annotation /// 0046872 // metal ion binding // inferred from electronic annotation	0
1554159_a_at	10771	ZMYND11	zinc finger, MYND domain containing 11	0000122 // negative regulation of transcription from RNA polymerase II promoter // traceable author statement /// 0006350 // transcription // inferred from electronic annotation /// 0006355 // regulation of transcription, DNA-dependent // inferred from electronic annotation /// 0007049 // cell cycle // inferred from electronic annotation /// 0008283 // cell proliferation // traceable author state…	0005634 // nucleus // traceable author statement /// 0005634 // nucleus // inferred from electronic annotation	0003677 // DNA binding // inferred from electronic annotation /// 0005515 // protein binding // inferred from electronic annotation /// 0008270 // zinc ion binding // inferred from electronic annotation /// 0046872 // metal ion binding // inferred from electronic annotation	0
1554161_at	9481	SLC25A27	solute carrier family 25, member 27	0006091 // generation of precursor metabolites and energy // traceable author statement /// 0006810 // transport // inferred from electronic annotation	0005739 // mitochondrion // inferred from electronic annotation /// 0005739 // mitochondrion // traceable author statement /// 0005743 // mitochondrial inner membrane // non-traceable author statement /// 0005743 // mitochondrial inner membrane // inferred from electronic annotation /// 0016020 // membrane // inferred from electronic annotation /// 0016021 // integral to membrane // inferred from…	0005215 // transporter activity // inferred from electronic annotation /// 0005488 // binding // inferred from electronic annotation	0
1554163_at	117581	TWIST2	twist homolog 2 (Drosophila)	0006350 // transcription // inferred from electronic annotation /// 0006355 // regulation of transcription, DNA-dependent // inferred from electronic annotation /// 0007275 // multicellular organismal development // inferred from electronic annotation /// 0030154 // cell differentiation // inferred from electronic annotation /// 0045449 // regulation of transcription // inferred from electronic a…	0005634 // nucleus // inferred from direct assay /// 0005634 // nucleus // inferred from electronic annotation /// 0005737 // cytoplasm // inferred from direct assay /// 0005737 // cytoplasm // inferred from electronic annotation	0003677 // DNA binding // inferred from electronic annotation /// 0005515 // protein binding // inferred from physical interaction /// 0016564 // transcription repressor activity // inferred from sequence or structural similarity /// 0030528 // transcription regulator activity // inferred from electronic annotation	0
1554170_a_at	255374	LOC255374	similar to hypothetical protein MGC49416			0008270 // zinc ion binding // inferred from electronic annotation /// 0016787 // hydrolase activity // inferred from electronic annotation /// 0046872 // metal ion binding // inferred from electronic annotation	0
1554172_a_at	9203	ZMYM3	zinc finger, MYM-type 3	0007275 // multicellular organismal development // traceable author statement	0005634 // nucleus // inferred from electronic annotation /// 0005634 // nucleus // inferred from direct assay /// 0005730 // nucleolus // inferred from direct assay /// 0005737 // cytoplasm // inferred from direct assay /// 0043231 // intracellular membrane-bounded organelle // inferred from direct assay	0003677 // DNA binding // traceable author statement /// 0008270 // zinc ion binding // inferred from electronic annotation /// 0046872 // metal ion binding // inferred from electronic annotation	0
1554175_at	124599	CD300LB	CD300 molecule-like family member b	0006955 // immune response // inferred from electronic annotation	0005886 // plasma membrane // inferred from electronic annotation /// 0016020 // membrane // inferred from electronic annotation /// 0016021 // integral to membrane // inferred from electronic annotation	0004872 // receptor activity // inferred from electronic annotation	0
1554185_at	554206	LOC554206	hypothetical LOC554206				0
1554190_s_at	79949	C10orf81	chromosome 10 open reading frame 81				0
1554193_s_at	79694	MANEA	mannosidase, endo-alpha		0000139 // Golgi membrane // inferred from electronic annotation /// 0005794 // Golgi apparatus // inferred from electronic annotation /// 0005794 // Golgi apparatus // inferred from direct assay /// 0016020 // membrane // inferred from electronic annotation /// 0016021 // integral to membrane // inferred from electronic annotation	0004569 // glycoprotein endo-alpha-1,2-mannosidase activity // inferred from electronic annotation /// 0016787 // hydrolase activity // inferred from electronic annotation	0
1554195_a_at	389336	C5orf46	chromosome 5 open reading frame 46		0005576 // extracellular region // inferred from electronic annotation		0
1554201_at	57010	CABP4	calcium binding protein 4	0007165 // signal transduction // non-traceable author statement /// 0007601 // visual perception // inferred from mutant phenotype	0005576 // extracellular region // non-traceable author statement /// 0043195 // terminal button // traceable author statement /// 0045202 // synapse // traceable author statement	0005509 // calcium ion binding // non-traceable author statement /// 0005509 // calcium ion binding // traceable author statement /// 0005509 // calcium ion binding // inferred from electronic annotation	0
1554202_x_at	57010	CABP4	calcium binding protein 4	0007165 // signal transduction // non-traceable author statement /// 0007601 // visual perception // inferred from mutant phenotype	0005576 // extracellular region // non-traceable author statement /// 0043195 // terminal button // traceable author statement /// 0045202 // synapse // traceable author statement	0005509 // calcium ion binding // non-traceable author statement /// 0005509 // calcium ion binding // traceable author statement /// 0005509 // calcium ion binding // inferred from electronic annotation	0
1554205_s_at	130026	ICA1L	islet cell autoantigen 1,69kDa-like				0
1554208_at	150365	MEI1	meiosis inhibitor 1	0007126 // meiosis // inferred from electronic annotation /// 0007276 // gamete generation // inferred from electronic annotation		0005488 // binding // inferred from electronic annotation	0
1554213_at	9639	ARHGEF10	Rho guanine nucleotide exchange factor (GEF) 10	0035023 // regulation of Rho protein signal transduction // inferred from electronic annotation	0005622 // intracellular // inferred from electronic annotation	0005085 // guanyl-nucleotide exchange factor activity // inferred from electronic annotation /// 0005089 // Rho guanyl-nucleotide exchange factor activity // inferred from electronic annotation	0
1554216_at	55610	CCDC132	coiled-coil domain containing 132				0
1554217_a_at	55610	CCDC132	coiled-coil domain containing 132				0
1554233_at	338872	C1QTNF9	C1q and tumor necrosis factor related protein 9		0005576 // extracellular region // inferred from electronic annotation		0
1554234_at	83473	KATNAL2	katanin p60 subunit A-like 2		0005874 // microtubule // inferred from electronic annotation	0000166 // nucleotide binding // inferred from electronic annotation /// 0005524 // ATP binding // inferred from electronic annotation /// 0008568 // microtubule-severing ATPase activity // inferred from electronic annotation /// 0016787 // hydrolase activity // inferred from electronic annotation /// 0017111 // nucleoside-triphosphatase activity // inferred from electronic annotation	0
1554237_at	10806	SDCCAG8	serologically defined colon cancer antigen 8		0005813 // centrosome // inferred from electronic annotation		0
1554239_s_at	284273	ZADH2	zinc binding alcohol dehydrogenase domain containing 2	0008152 // metabolic process // inferred from electronic annotation /// 0055114 // oxidation reduction // inferred from electronic annotation		0003824 // catalytic activity // inferred from electronic annotation /// 0005488 // binding // inferred from electronic annotation /// 0008270 // zinc ion binding // inferred from electronic annotation /// 0016491 // oxidoreductase activity // inferred from electronic annotation	0
1554242_a_at	1690	COCH	coagulation factor C homolog, cochlin (Limulus polyphemus)	0007605 // sensory perception of sound // traceable author statement /// 0007605 // sensory perception of sound // inferred from electronic annotation	0005576 // extracellular region // inferred from electronic annotation /// 0005578 // proteinaceous extracellular matrix // inferred from electronic annotation		0
1554246_at	149466	C1orf210	chromosome 1 open reading frame 210		0016020 // membrane // inferred from electronic annotation /// 0016021 // integral to membrane // inferred from electronic annotation		0
1554248_at	27332	ZNF638	zinc finger protein 638	0008380 // RNA splicing // traceable author statement	0005622 // intracellular // inferred from electronic annotation /// 0005634 // nucleus // inferred from electronic annotation /// 0005654 // nucleoplasm // traceable author statement /// 0005737 // cytoplasm // traceable author statement /// 0016607 // nuclear speck // inferred from electronic annotation	0003676 // nucleic acid binding // inferred from electronic annotation /// 0003677 // DNA binding // inferred from electronic annotation /// 0003690 // double-stranded DNA binding // traceable author statement /// 0003723 // RNA binding // traceable author statement /// 0003723 // RNA binding // inferred from electronic annotation /// 0008270 // zinc ion binding // inferred from electronic annota…	0
1554252_a_at	204219	LASS3	LAG1 homolog, ceramide synthase 3	0006355 // regulation of transcription, DNA-dependent // inferred from electronic annotation /// 0008610 // lipid biosynthetic process // inferred from electronic annotation /// 0030148 // sphingolipid biosynthetic process // inferred from electronic annotation	0005634 // nucleus // inferred from electronic annotation /// 0005634 // nucleus // inferred from direct assay /// 0005737 // cytoplasm // inferred from direct assay /// 0016020 // membrane // inferred from electronic annotation /// 0016021 // integral to membrane // inferred from electronic annotation /// 0031965 // nuclear membrane // inferred from electronic annotation	0003677 // DNA binding // inferred from electronic annotation /// 0003700 // transcription factor activity // inferred from electronic annotation /// 0043565 // sequence-specific DNA binding // inferred from electronic annotation /// 0050291 // sphingosine N-acyltransferase activity // inferred from electronic annotation	0
1554253_a_at	204219	LASS3	LAG1 homolog, ceramide synthase 3	0006355 // regulation of transcription, DNA-dependent // inferred from electronic annotation /// 0008610 // lipid biosynthetic process // inferred from electronic annotation /// 0030148 // sphingolipid biosynthetic process // inferred from electronic annotation	0005634 // nucleus // inferred from electronic annotation /// 0005634 // nucleus // inferred from direct assay /// 0005737 // cytoplasm // inferred from direct assay /// 0016020 // membrane // inferred from electronic annotation /// 0016021 // integral to membrane // inferred from electronic annotation /// 0031965 // nuclear membrane // inferred from electronic annotation	0003677 // DNA binding // inferred from electronic annotation /// 0003700 // transcription factor activity // inferred from electronic annotation /// 0043565 // sequence-specific DNA binding // inferred from electronic annotation /// 0050291 // sphingosine N-acyltransferase activity // inferred from electronic annotation	0
1554256_a_at	80003	PCNXL2	pecanex-like 2 (Drosophila)		0016020 // membrane // inferred from electronic annotation /// 0016021 // integral to membrane // inferred from electronic annotation		0
1554258_a_at	85479	DNAJC5B	DnaJ (Hsp40) homolog, subfamily C, member 5 beta	0006457 // protein folding // inferred from electronic annotation	0016020 // membrane // inferred from electronic annotation	0031072 // heat shock protein binding // inferred from electronic annotation /// 0051082 // unfolded protein binding // inferred from electronic annotation	0
1554262_s_at	114818	KLHL29	kelch-like 29 (Drosophila)			0005515 // protein binding // inferred from electronic annotation	0
1554264_at	26586	CKAP2	cytoskeleton associated protein 2	0006915 // apoptosis // inferred from electronic annotation /// 0007049 // cell cycle // inferred from electronic annotation	0005737 // cytoplasm // inferred from electronic annotation /// 0005874 // microtubule // inferred from electronic annotation		0
1554268_at	79906	MORN1	MORN repeat containing 1				0
1554273_a_at	64167	ERAP2	endoplasmic reticulum aminopeptidase 2	0006508 // proteolysis // inferred from electronic annotation /// 0006955 // immune response // inferred from electronic annotation /// 0008217 // regulation of blood pressure // traceable author statement /// 0019885 // antigen processing and presentation of endogenous peptide antigen via MHC class I // traceable author statement	0005783 // endoplasmic reticulum // inferred from electronic annotation /// 0005788 // endoplasmic reticulum lumen // traceable author statement /// 0005789 // endoplasmic reticulum membrane // inferred from electronic annotation /// 0016020 // membrane // inferred from electronic annotation /// 0016021 // integral to membrane // inferred from electronic annotation	0004177 // aminopeptidase activity // inferred from direct assay /// 0004177 // aminopeptidase activity // inferred from electronic annotation /// 0008233 // peptidase activity // inferred from electronic annotation /// 0008237 // metallopeptidase activity // inferred from direct assay /// 0008237 // metallopeptidase activity // inferred from electronic annotation /// 0008270 // zinc ion binding …	0
1554274_a_at	54434	SSH1	slingshot homolog 1 (Drosophila)	0000902 // cell morphogenesis // inferred from mutant phenotype /// 0006470 // protein amino acid dephosphorylation // inferred from mutant phenotype /// 0006470 // protein amino acid dephosphorylation // inferred from electronic annotation /// 0016311 // dephosphorylation // inferred from electronic annotation /// 0030036 // actin cytoskeleton organization // inferred from mutant phenotype	0005737 // cytoplasm // inferred from direct assay /// 0005737 // cytoplasm // inferred from electronic annotation /// 0005856 // cytoskeleton // inferred from electronic annotation /// 0005886 // plasma membrane // inferred from direct assay /// 0042995 // cell projection // inferred from electronic annotation	0003779 // actin binding // inferred from direct assay /// 0003779 // actin binding // inferred from electronic annotation /// 0004721 // phosphoprotein phosphatase activity // inferred from direct assay /// 0004721 // phosphoprotein phosphatase activity // inferred from electronic annotation /// 0004725 // protein tyrosine phosphatase activity // inferred from electronic annotation /// 0005515 /…	0
1554280_a_at	257169	C9orf43	chromosome 9 open reading frame 43				0
1554283_at	25819	CCRN4L	CCR4 carbon catabolite repression 4-like (S. cerevisiae)	0006366 // transcription from RNA polymerase II promoter // traceable author statement /// 0048511 // rhythmic process // inferred from electronic annotation	0005634 // nucleus // traceable author statement	0003700 // transcription factor activity // traceable author statement	0
1554286_at	497049	FLJ25758	hypothetical locus FLJ25758				0
1554287_at	89122	TRIM4	tripartite motif-containing 4		0005622 // intracellular // inferred from electronic annotation	0005515 // protein binding // inferred from electronic annotation /// 0008270 // zinc ion binding // inferred from electronic annotation /// 0046872 // metal ion binding // inferred from electronic annotation	0
1554290_at	8916	HERC3	hect domain and RLD 3	0006464 // protein modification process // inferred from electronic annotation /// 0006511 // ubiquitin-dependent protein catabolic process // inferred from electronic annotation	0005622 // intracellular // inferred from electronic annotation /// 0005737 // cytoplasm // inferred from electronic annotation /// 0031410 // cytoplasmic vesicle // inferred from electronic annotation	0016874 // ligase activity // inferred from electronic annotation /// 0016881 // acid-amino acid ligase activity // inferred from electronic annotation	0
1554291_at	23074	UHRF1BP1L	UHRF1 binding protein 1-like				0
1554292_a_at	23074	UHRF1BP1L	UHRF1 binding protein 1-like				0
1554293_at	146057	TTBK2	tau tubulin kinase 2	0006468 // protein amino acid phosphorylation // inferred from electronic annotation /// 0008219 // cell death // inferred from electronic annotation /// 0018105 // peptidyl-serine phosphorylation // inferred from electronic annotation	0005882 // intermediate filament // inferred from electronic annotation /// 0045095 // keratin filament // inferred from electronic annotation	0000166 // nucleotide binding // inferred from electronic annotation /// 0004672 // protein kinase activity // inferred from electronic annotation /// 0004674 // protein serine/threonine kinase activity // inferred from electronic annotation /// 0005198 // structural molecule activity // inferred from electronic annotation /// 0005524 // ATP binding // inferred from electronic annotation /// 0016…	0
1554294_s_at	146057	TTBK2	tau tubulin kinase 2	0006468 // protein amino acid phosphorylation // inferred from electronic annotation /// 0008219 // cell death // inferred from electronic annotation /// 0018105 // peptidyl-serine phosphorylation // inferred from electronic annotation	0005882 // intermediate filament // inferred from electronic annotation /// 0045095 // keratin filament // inferred from electronic annotation	0000166 // nucleotide binding // inferred from electronic annotation /// 0004672 // protein kinase activity // inferred from electronic annotation /// 0004674 // protein serine/threonine kinase activity // inferred from electronic annotation /// 0005198 // structural molecule activity // inferred from electronic annotation /// 0005524 // ATP binding // inferred from electronic annotation /// 0016…	0
1554298_a_at	151790	WDR49	WD repeat domain 49				0
1554300_a_at	136306	SVOPL	SVOP-like	0006810 // transport // inferred from electronic annotation	0016020 // membrane // inferred from electronic annotation /// 0016021 // integral to membrane // inferred from electronic annotation	0005215 // transporter activity // inferred from electronic annotation	0
1554303_at	3176	HNMT	histamine N-methyltransferase	0007585 // respiratory gaseous exchange // traceable author statement	0005737 // cytoplasm // inferred from electronic annotation	0008168 // methyltransferase activity // inferred from electronic annotation /// 0008170 // N-methyltransferase activity // inferred from electronic annotation /// 0016740 // transferase activity // inferred from electronic annotation /// 0046539 // histamine N-methyltransferase activity // inferred from electronic annotation	0
1554306_at	3707	ITPKB	inositol 1,4,5-trisphosphate 3-kinase B	0007165 // signal transduction // traceable author statement		0000166 // nucleotide binding // inferred from electronic annotation /// 0005516 // calmodulin binding // inferred from electronic annotation /// 0005524 // ATP binding // inferred from electronic annotation /// 0008440 // inositol trisphosphate 3-kinase activity // traceable author statement /// 0008440 // inositol trisphosphate 3-kinase activity // inferred from electronic annotation /// 001630…	0
1554309_at	8672	EIF4G3	eukaryotic translation initiation factor 4 gamma, 3	0006412 // translation // inferred from electronic annotation /// 0006417 // regulation of translation // inferred from electronic annotation /// 0006446 // regulation of translational initiation // traceable author statement /// 0016070 // RNA metabolic process // inferred from electronic annotation /// 0044419 // interspecies interaction between organisms // inferred from electronic annotation	0016281 // eukaryotic translation initiation factor 4F complex // traceable author statement	0000339 // RNA cap binding // traceable author statement /// 0003723 // RNA binding // inferred from electronic annotation /// 0003743 // translation initiation factor activity // inferred from electronic annotation /// 0005488 // binding // inferred from electronic annotation /// 0005515 // protein binding // inferred from electronic annotation /// 0005515 // protein binding // inferred from phy…	0
1554310_a_at	8672	EIF4G3	eukaryotic translation initiation factor 4 gamma, 3	0006412 // translation // inferred from electronic annotation /// 0006417 // regulation of translation // inferred from electronic annotation /// 0006446 // regulation of translational initiation // traceable author statement /// 0016070 // RNA metabolic process // inferred from electronic annotation /// 0044419 // interspecies interaction between organisms // inferred from electronic annotation	0016281 // eukaryotic translation initiation factor 4F complex // traceable author statement	0000339 // RNA cap binding // traceable author statement /// 0003723 // RNA binding // inferred from electronic annotation /// 0003743 // translation initiation factor activity // inferred from electronic annotation /// 0005488 // binding // inferred from electronic annotation /// 0005515 // protein binding // inferred from electronic annotation /// 0005515 // protein binding // inferred from phy…	0
1554311_a_at	6830	SUPT6H	suppressor of Ty 6 homolog (S. cerevisiae)	0006139 // nucleobase, nucleoside, nucleotide and nucleic acid metabolic process // inferred from electronic annotation /// 0006338 // chromatin remodeling // non-traceable author statement /// 0006350 // transcription // inferred from electronic annotation /// 0006355 // regulation of transcription, DNA-dependent // inferred from electronic annotation /// 0006355 // regulation of transcription, …	0005634 // nucleus // non-traceable author statement /// 0005634 // nucleus // inferred from electronic annotation	0003700 // transcription factor activity // traceable author statement /// 0003711 // transcription elongation regulator activity // inferred from electronic annotation /// 0003723 // RNA binding // inferred from electronic annotation /// 0005515 // protein binding // inferred from electronic annotation /// 0016788 // hydrolase activity, acting on ester bonds // inferred from electronic annotation	0
1554312_at	81790	RNF170	ring finger protein 170		0016020 // membrane // inferred from electronic annotation /// 0016021 // integral to membrane // inferred from electronic annotation	0005515 // protein binding // inferred from electronic annotation /// 0008270 // zinc ion binding // inferred from electronic annotation /// 0046872 // metal ion binding // inferred from electronic annotation	0
1554314_at	135398	C6orf141	chromosome 6 open reading frame 141				0
1554316_at	25796	PGLS	6-phosphogluconolactonase	0005975 // carbohydrate metabolic process // inferred from electronic annotation /// 0006098 // pentose-phosphate shunt // traceable author statement /// 0006098 // pentose-phosphate shunt // inferred from electronic annotation		0016787 // hydrolase activity // inferred from electronic annotation /// 0017057 // 6-phosphogluconolactonase activity // inferred from electronic annotation	0
1554317_s_at	115708	TRMT61A	tRNA methyltransferase 61 homolog A (S. cerevisiae)	0008033 // tRNA processing // inferred from electronic annotation /// 0030488 // tRNA methylation // inferred from electronic annotation	0005634 // nucleus // inferred from electronic annotation	0005515 // protein binding // inferred from physical interaction /// 0008168 // methyltransferase activity // inferred from electronic annotation /// 0016429 // tRNA (adenine-N1-)-methyltransferase activity // inferred from electronic annotation /// 0016740 // transferase activity // inferred from electronic annotation	0
1554324_s_at	51626	DYNC2LI1	dynein, cytoplasmic 2, light intermediate chain 1	0007275 // multicellular organismal development // inferred from electronic annotation /// 0030030 // cell projection organization // inferred from electronic annotation	0005737 // cytoplasm // inferred from electronic annotation /// 0005874 // microtubule // inferred from electronic annotation /// 0005929 // cilium // inferred from electronic annotation /// 0030286 // dynein complex // inferred from electronic annotation /// 0042995 // cell projection // inferred from electronic annotation	0003774 // motor activity // inferred from electronic annotation	0
1554327_a_at	124583	CANT1	calcium activated nucleotidase 1	0043123 // positive regulation of I-kappaB kinase/NF-kappaB cascade // inferred from mutant phenotype	0005783 // endoplasmic reticulum // inferred from electronic annotation /// 0005789 // endoplasmic reticulum membrane // inferred from electronic annotation /// 0005794 // Golgi apparatus // inferred from electronic annotation /// 0016020 // membrane // inferred from electronic annotation /// 0016021 // integral to membrane // inferred from electronic annotation	0004871 // signal transducer activity // inferred from mutant phenotype /// 0005509 // calcium ion binding // inferred from electronic annotation /// 0016462 // pyrophosphatase activity // inferred from electronic annotation /// 0016787 // hydrolase activity // inferred from electronic annotation /// 0017110 // nucleoside-diphosphatase activity // inferred from electronic annotation /// 0046872 /…	0
1554328_at	252983	STXBP4	syntaxin binding protein 4		0005737 // cytoplasm // inferred from electronic annotation	0005515 // protein binding // inferred from electronic annotation	0
1554329_x_at	252983	STXBP4	syntaxin binding protein 4		0005737 // cytoplasm // inferred from electronic annotation	0005515 // protein binding // inferred from electronic annotation	0
1554332_a_at	100127888	hCG_2018279	hypothetical protein LOC100127888				0
1554333_at	55466	DNAJA4	DnaJ (Hsp40) homolog, subfamily A, member 4	0006457 // protein folding // inferred from electronic annotation	0016020 // membrane // inferred from electronic annotation	0008270 // zinc ion binding // inferred from electronic annotation /// 0031072 // heat shock protein binding // inferred from electronic annotation /// 0046872 // metal ion binding // inferred from electronic annotation /// 0051082 // unfolded protein binding // inferred from electronic annotation	0
1554335_at	27128	CYTH4	cytohesin 4	0032012 // regulation of ARF protein signal transduction // inferred from electronic annotation	0005622 // intracellular // inferred from electronic annotation	0005085 // guanyl-nucleotide exchange factor activity // inferred from electronic annotation /// 0005086 // ARF guanyl-nucleotide exchange factor activity // inferred from electronic annotation /// 0005086 // ARF guanyl-nucleotide exchange factor activity // traceable author statement	0
1554339_a_at	83548	COG3	component of oligomeric golgi complex 3	0006486 // protein amino acid glycosylation // inferred from mutant phenotype /// 0006810 // transport // inferred from electronic annotation /// 0006886 // intracellular protein transport // inferred from electronic annotation /// 0006888 // ER to Golgi vesicle-mediated transport // inferred from direct assay /// 0006890 // retrograde vesicle-mediated transport, Golgi to ER // inferred from muta…	0005794 // Golgi apparatus // inferred from direct assay /// 0005794 // Golgi apparatus // inferred from electronic annotation /// 0005801 // cis-Golgi network // inferred from electronic annotation /// 0016020 // membrane // inferred from electronic annotation /// 0017119 // Golgi transport complex // inferred from direct assay	0008565 // protein transporter activity // inferred from direct assay	0
1554343_a_at	26228	STAP1	signal transducing adaptor family member 1	0006886 // intracellular protein transport // traceable author statement /// 0006944 // membrane fusion // traceable author statement /// 0007165 // signal transduction // traceable author statement	0005737 // cytoplasm // inferred from electronic annotation	0005515 // protein binding // inferred from electronic annotation	0
1554348_s_at	91368	CDKN2AIPNL	CDKN2A interacting protein N-terminal like				0
1554356_at	84296	GINS4	GINS complex subunit 4 (Sld5 homolog)	0006260 // DNA replication // inferred from electronic annotation	0005634 // nucleus // inferred from electronic annotation /// 0005737 // cytoplasm // inferred from electronic annotation	0005515 // protein binding // inferred from electronic annotation	0
1554360_at	9873	FCHSD2	FCH and double SH3 domains 2			0005515 // protein binding // inferred from physical interaction	0
1554364_at	5527	PPP2R5C	protein phosphatase 2, regulatory subunit B', gamma isoform	0007165 // signal transduction // inferred from electronic annotation /// 0007165 // signal transduction // non-traceable author statement /// 0016485 // protein processing // inferred from direct assay	0000159 // protein phosphatase type 2A complex // inferred from electronic annotation /// 0000159 // protein phosphatase type 2A complex // non-traceable author statement /// 0005634 // nucleus // inferred from direct assay /// 0005634 // nucleus // inferred from electronic annotation /// 0016021 // integral to membrane // inferred from direct assay	0005488 // binding // inferred from electronic annotation /// 0005515 // protein binding // inferred from physical interaction /// 0008233 // peptidase activity // inferred from direct assay /// 0008601 // protein phosphatase type 2A regulator activity // inferred from electronic annotation /// 0008601 // protein phosphatase type 2A regulator activity // non-traceable author statement	0
1554367_at	255022	CALHM1	calcium homeostasis modulator 1	0006810 // transport // inferred from electronic annotation /// 0006811 // ion transport // inferred from electronic annotation /// 0006816 // calcium ion transport // inferred from electronic annotation	0005783 // endoplasmic reticulum // inferred from electronic annotation /// 0005789 // endoplasmic reticulum membrane // inferred from electronic annotation /// 0005886 // plasma membrane // inferred from electronic annotation /// 0016020 // membrane // inferred from electronic annotation /// 0016021 // integral to membrane // inferred from electronic annotation	0005216 // ion channel activity // inferred from electronic annotation /// 0005262 // calcium channel activity // inferred from electronic annotation /// 0005509 // calcium ion binding // inferred from electronic annotation /// 0042802 // identical protein binding // inferred from physical interaction	0
1554376_s_at	9200	PTPLA	protein tyrosine phosphatase-like (proline instead of catalytic arginine), member A	0007275 // multicellular organismal development // inferred from electronic annotation	0016020 // membrane // inferred from electronic annotation /// 0016021 // integral to membrane // inferred from electronic annotation		0
1554383_a_at	9697	TRAM2	translocation associated membrane protein 2	0006810 // transport // inferred from electronic annotation /// 0015031 // protein transport // inferred from electronic annotation /// 0065002 // intracellular protein transmembrane transport // inferred from electronic annotation	0016020 // membrane // inferred from electronic annotation /// 0016021 // integral to membrane // inferred from electronic annotation		0
1554384_at	11240	PADI2	peptidyl arginine deiminase, type II	0006464 // protein modification process // inferred from electronic annotation /// 0018101 // peptidyl-citrulline biosynthetic process from peptidyl-arginine // inferred from electronic annotation	0005737 // cytoplasm // inferred from electronic annotation	0004668 // protein-arginine deiminase activity // inferred from electronic annotation /// 0005509 // calcium ion binding // inferred from electronic annotation /// 0016787 // hydrolase activity // inferred from electronic annotation	0
1554388_at	51699	VPS29	vacuolar protein sorting 29 homolog (S. cerevisiae)	0006810 // transport // inferred from electronic annotation /// 0015031 // protein transport // inferred from electronic annotation	0005737 // cytoplasm // inferred from electronic annotation /// 0005768 // endosome // inferred from electronic annotation /// 0005768 // endosome // inferred from direct assay /// 0010008 // endosome membrane // inferred from electronic annotation /// 0016020 // membrane // inferred from electronic annotation	0004647 // phosphoserine phosphatase activity // inferred from electronic annotation /// 0008270 // zinc ion binding // inferred from electronic annotation /// 0016787 // hydrolase activity // inferred from electronic annotation /// 0046872 // metal ion binding // inferred from electronic annotation	0
1554393_a_at	113451	ADC	arginine decarboxylase	0006591 // ornithine metabolic process // inferred from electronic annotation /// 0006596 // polyamine biosynthetic process // inferred from electronic annotation /// 0007283 // spermatogenesis // non-traceable author statement	0005739 // mitochondrion // inferred from electronic annotation	0003824 // catalytic activity // inferred from electronic annotation /// 0005515 // protein binding // inferred from electronic annotation /// 0008792 // arginine decarboxylase activity // inferred from electronic annotation /// 0016829 // lyase activity // inferred from electronic annotation /// 0016831 // carboxy-lyase activity // inferred from electronic annotation /// 0042978 // ornithine dec…	0
1554396_at	55293	UEVLD	UEV and lactate/malate dehyrogenase domains	0005975 // carbohydrate metabolic process // inferred from electronic annotation /// 0006096 // glycolysis // inferred from electronic annotation /// 0006464 // protein modification process // inferred from electronic annotation /// 0006511 // ubiquitin-dependent protein catabolic process // inferred from electronic annotation /// 0008152 // metabolic process // inferred from electronic annotatio…		0003824 // catalytic activity // inferred from electronic annotation /// 0005488 // binding // inferred from electronic annotation /// 0016491 // oxidoreductase activity // inferred from electronic annotation /// 0016616 // oxidoreductase activity, acting on the CH-OH group of donors, NAD or NADP as acceptor // inferred from electronic annotation /// 0019787 // small conjugating protein ligase ac…	0
1554406_a_at	64581	CLEC7A	C-type lectin domain family 7, member A	0001878 // response to yeast // inferred from electronic annotation /// 0001879 // detection of yeast // inferred from electronic annotation /// 0002238 // response to molecule of fungal origin // inferred from electronic annotation /// 0002752 // cell surface pattern recognition receptor signaling pathway // inferred from electronic annotation /// 0006910 // phagocytosis, recognition // inferred…	0005737 // cytoplasm // inferred from electronic annotation /// 0009897 // external side of plasma membrane // inferred from electronic annotation /// 0016020 // membrane // inferred from electronic annotation /// 0016021 // integral to membrane // traceable author statement /// 0016021 // integral to membrane // inferred from electronic annotation	0001846 // opsonin binding // inferred from electronic annotation /// 0001872 // zymosan binding // inferred from electronic annotation /// 0001874 // zymosan receptor activity // inferred from electronic annotation /// 0004872 // receptor activity // inferred from electronic annotation /// 0005488 // binding // inferred from electronic annotation /// 0005529 // sugar binding // inferred from dir…	0
1554410_a_at	81554	WBSCR16	Williams-Beuren syndrome chromosome region 16				0
1554418_s_at	50859	SPOCK3	sparc/osteonectin, cwcv and kazal-like domains proteoglycan (testican) 3		0005576 // extracellular region // inferred from electronic annotation /// 0005578 // proteinaceous extracellular matrix // inferred from electronic annotation	0004857 // enzyme inhibitor activity // inferred from electronic annotation /// 0005509 // calcium ion binding // inferred from electronic annotation /// 0008191 // metalloendopeptidase inhibitor activity // inferred from electronic annotation	0
1554420_at	467	ATF3	activating transcription factor 3	0006094 // gluconeogenesis // inferred from electronic annotation /// 0006350 // transcription // inferred from electronic annotation /// 0006355 // regulation of transcription, DNA-dependent // inferred from electronic annotation /// 0045449 // regulation of transcription // inferred from electronic annotation	0005634 // nucleus // inferred from electronic annotation /// 0005634 // nucleus // inferred from direct assay /// 0005730 // nucleolus // inferred from direct assay	0003677 // DNA binding // inferred from electronic annotation /// 0003700 // transcription factor activity // inferred from electronic annotation /// 0003700 // transcription factor activity // traceable author statement /// 0003714 // transcription corepressor activity // traceable author statement /// 0005515 // protein binding // inferred from physical interaction /// 0016564 // transcription …	0
1554428_s_at	57555	NLGN2	neuroligin 2	0002087 // regulation of respiratory gaseous exchange by neurological process // inferred from electronic annotation /// 0007155 // cell adhesion // inferred from electronic annotation /// 0007416 // synaptogenesis // non-traceable author statement /// 0016337 // cell-cell adhesion // non-traceable author statement /// 0045217 // cell-cell junction maintenance // non-traceable author statement //…	0016020 // membrane // inferred from electronic annotation /// 0016020 // membrane // non-traceable author statement /// 0016021 // integral to membrane // inferred from electronic annotation /// 0045202 // synapse // inferred from electronic annotation /// 0045211 // postsynaptic membrane // non-traceable author statement	0005515 // protein binding // inferred from electronic annotation /// 0042043 // neurexin binding // non-traceable author statement	0
1554432_x_at	54065	FAM165B	family with sequence similarity 165, member B		0016020 // membrane // inferred from electronic annotation /// 0016021 // integral to membrane // inferred from electronic annotation		0
1554440_at	9764	KIAA0513	KIAA0513		0005737 // cytoplasm // inferred from electronic annotation		0
1554445_at	7639	ZNF85	zinc finger protein 85	0006350 // transcription // inferred from electronic annotation /// 0006355 // regulation of transcription, DNA-dependent // inferred from electronic annotation	0005622 // intracellular // inferred from electronic annotation /// 0005634 // nucleus // traceable author statement /// 0005634 // nucleus // inferred from electronic annotation	0003676 // nucleic acid binding // inferred from electronic annotation /// 0003677 // DNA binding // inferred from electronic annotation /// 0003677 // DNA binding // traceable author statement /// 0003700 // transcription factor activity // traceable author statement /// 0003714 // transcription corepressor activity // traceable author statement /// 0008270 // zinc ion binding // inferred from e…	0
1554448_at	554203	LOC554203	alanyl-tRNA synthetase domain containing 1 pseudogene				0
1554449_at	166968	MIER3	mesoderm induction early response 1, family member 3	0006350 // transcription // inferred from electronic annotation /// 0006355 // regulation of transcription, DNA-dependent // inferred from electronic annotation	0005634 // nucleus // inferred from electronic annotation	0003677 // DNA binding // inferred from electronic annotation	0
1554451_s_at	85406	DNAJC14	DnaJ (Hsp40) homolog, subfamily C, member 14	0006457 // protein folding // inferred from electronic annotation /// 0006810 // transport // inferred from electronic annotation /// 0015031 // protein transport // inferred from electronic annotation	0005783 // endoplasmic reticulum // inferred from electronic annotation /// 0005789 // endoplasmic reticulum membrane // inferred from electronic annotation /// 0016020 // membrane // inferred from electronic annotation /// 0016021 // integral to membrane // inferred from electronic annotation	0031072 // heat shock protein binding // inferred from electronic annotation /// 0051082 // unfolded protein binding // inferred from electronic annotation	0
1554453_at	92906	HNRPLL	heterogeneous nuclear ribonucleoprotein L-like	0006397 // mRNA processing // inferred from electronic annotation /// 0006520 // amino acid metabolic process // inferred from electronic annotation	0005634 // nucleus // inferred from electronic annotation /// 0030529 // ribonucleoprotein complex // inferred from electronic annotation	0000166 // nucleotide binding // inferred from electronic annotation /// 0003676 // nucleic acid binding // inferred from electronic annotation /// 0003723 // RNA binding // inferred from electronic annotation /// 0005515 // protein binding // inferred from physical interaction /// 0030170 // pyridoxal phosphate binding // inferred from electronic annotation	0
1554459_s_at	10878	CFHR3	complement factor H-related 3		0005576 // extracellular region // inferred from electronic annotation /// 0005615 // extracellular space // traceable author statement		0
1554466_a_at	84326	C16orf13	chromosome 16 open reading frame 13				0
1554468_s_at	85302	FBF1	Fas (TNFRSF6) binding factor 1		0005737 // cytoplasm // inferred from electronic annotation /// 0005840 // ribosome // inferred from electronic annotation		0
1554472_a_at	51105	PHF20L1	PHD finger protein 20-like 1			0003676 // nucleic acid binding // inferred from electronic annotation /// 0005515 // protein binding // inferred from electronic annotation /// 0008270 // zinc ion binding // inferred from electronic annotation /// 0046872 // metal ion binding // inferred from electronic annotation	0
1554473_at	57522	SRGAP1	SLIT-ROBO Rho GTPase activating protein 1	0007165 // signal transduction // inferred from electronic annotation /// 0007266 // Rho protein signal transduction // inferred from electronic annotation /// 0016477 // cell migration // inferred from electronic annotation	0005622 // intracellular // inferred from electronic annotation	0005096 // GTPase activator activity // inferred from electronic annotation /// 0005100 // Rho GTPase activator activity // inferred from electronic annotation /// 0005515 // protein binding // inferred from electronic annotation /// 0017048 // Rho GTPase binding // inferred from electronic annotation	0
1554476_x_at	388558	ZNF808	zinc finger protein 808	0006350 // transcription // inferred from electronic annotation /// 0006355 // regulation of transcription, DNA-dependent // inferred from electronic annotation	0005622 // intracellular // inferred from electronic annotation /// 0005634 // nucleus // inferred from electronic annotation	0003676 // nucleic acid binding // inferred from electronic annotation /// 0003677 // DNA binding // inferred from electronic annotation /// 0008270 // zinc ion binding // inferred from electronic annotation /// 0046872 // metal ion binding // inferred from electronic annotation	0
1554483_at	140738	TMEM37	transmembrane protein 37	0006810 // transport // inferred from electronic annotation /// 0006811 // ion transport // inferred from electronic annotation /// 0006816 // calcium ion transport // inferred from electronic annotation	0016020 // membrane // inferred from electronic annotation /// 0016021 // integral to membrane // inferred from electronic annotation	0005216 // ion channel activity // inferred from electronic annotation /// 0005244 // voltage-gated ion channel activity // inferred from electronic annotation /// 0005262 // calcium channel activity // inferred from electronic annotation /// 0005509 // calcium ion binding // inferred from electronic annotation	0
1554485_s_at	140738	TMEM37	transmembrane protein 37	0006810 // transport // inferred from electronic annotation /// 0006811 // ion transport // inferred from electronic annotation /// 0006816 // calcium ion transport // inferred from electronic annotation	0016020 // membrane // inferred from electronic annotation /// 0016021 // integral to membrane // inferred from electronic annotation	0005216 // ion channel activity // inferred from electronic annotation /// 0005244 // voltage-gated ion channel activity // inferred from electronic annotation /// 0005262 // calcium channel activity // inferred from electronic annotation /// 0005509 // calcium ion binding // inferred from electronic annotation	0
1554486_a_at	85411	C6orf114	chromosome 6 open reading frame 114				0
1554487_a_at	1388	ATF6B	activating transcription factor 6 beta	0006350 // transcription // traceable author statement /// 0006350 // transcription // inferred from electronic annotation /// 0006355 // regulation of transcription, DNA-dependent // inferred from electronic annotation /// 0006986 // response to unfolded protein // inferred from electronic annotation /// 0007165 // signal transduction // traceable author statement /// 0007259 // JAK-STAT cascade…	0005615 // extracellular space // inferred from electronic annotation /// 0005622 // intracellular // inferred from direct assay /// 0005634 // nucleus // traceable author statement /// 0005634 // nucleus // inferred from electronic annotation /// 0005783 // endoplasmic reticulum // inferred from electronic annotation /// 0005789 // endoplasmic reticulum membrane // inferred from electronic annot…	0003677 // DNA binding // inferred from electronic annotation /// 0003700 // transcription factor activity // traceable author statement /// 0003700 // transcription factor activity // inferred from electronic annotation /// 0043565 // sequence-specific DNA binding // inferred from electronic annotation /// 0046983 // protein dimerization activity // inferred from electronic annotation /// 005078…	0
1554488_at	80321	CEP70	centrosomal protein 70kDa		0005813 // centrosome // inferred from electronic annotation		0
1554500_a_at	6000	RGS7	regulator of G-protein signaling 7	0007165 // signal transduction // inferred from electronic annotation /// 0007186 // G-protein coupled receptor protein signaling pathway // inferred from electronic annotation /// 0007242 // intracellular signaling cascade // inferred from electronic annotation /// 0008277 // regulation of G-protein coupled receptor protein signaling pathway // non-traceable author statement /// 0009968 // negat…	0005634 // nucleus // inferred from direct assay /// 0005634 // nucleus // inferred from electronic annotation /// 0005730 // nucleolus // inferred from direct assay /// 0005834 // heterotrimeric G-protein complex // inferred from electronic annotation /// 0005886 // plasma membrane // inferred from electronic annotation /// 0016020 // membrane // inferred from electronic annotation	0004871 // signal transducer activity // inferred from electronic annotation /// 0005515 // protein binding // inferred from electronic annotation /// 0005515 // protein binding // inferred from physical interaction /// 0016299 // regulator of G-protein signaling activity // non-traceable author statement	0
1554503_a_at	126014	OSCAR	osteoclast associated, immunoglobulin-like receptor		0005886 // plasma membrane // inferred from electronic annotation /// 0016020 // membrane // inferred from electronic annotation /// 0016021 // integral to membrane // inferred from electronic annotation	0004872 // receptor activity // inferred from electronic annotation	0
1554506_x_at	10003	NAALAD2	N-acetylated alpha-linked acidic dipeptidase 2	0006508 // proteolysis // non-traceable author statement /// 0006508 // proteolysis // inferred from electronic annotation /// 0042135 // neurotransmitter catabolic process // inferred from electronic annotation	0016020 // membrane // inferred from electronic annotation /// 0016021 // integral to membrane // non-traceable author statement /// 0016021 // integral to membrane // inferred from electronic annotation	0003824 // catalytic activity // inferred from electronic annotation /// 0004180 // carboxypeptidase activity // non-traceable author statement /// 0004180 // carboxypeptidase activity // inferred from electronic annotation /// 0008233 // peptidase activity // inferred from electronic annotation /// 0008236 // serine-type peptidase activity // non-traceable author statement /// 0008237 // metallo…	0
1554508_at	118788	PIK3AP1	phosphoinositide-3-kinase adaptor protein 1		0005737 // cytoplasm // inferred from electronic annotation /// 0005886 // plasma membrane // inferred from electronic annotation /// 0016020 // membrane // inferred from electronic annotation	0005066 // transmembrane receptor protein tyrosine kinase signaling protein activity // inferred from electronic annotation /// 0005515 // protein binding // inferred from electronic annotation	0
1554509_a_at	80013	C10orf97	chromosome 10 open reading frame 97	0006915 // apoptosis // inferred from electronic annotation	0005634 // nucleus // inferred from electronic annotation	0005509 // calcium ion binding // inferred from electronic annotation	0
1554512_a_at	84902	CCDC123	coiled-coil domain containing 123		0005739 // mitochondrion // inferred from electronic annotation	0005515 // protein binding // inferred from electronic annotation	0
1554513_s_at	84902	CCDC123	coiled-coil domain containing 123		0005739 // mitochondrion // inferred from electronic annotation	0005515 // protein binding // inferred from electronic annotation	0
1554516_at	203274	LOC203274	CDNA FLJ31544 fis, clone NT2RI2000865				0
1554517_x_at	203274	LOC203274	CDNA FLJ31544 fis, clone NT2RI2000865				0
1554519_at	941	CD80	CD80 molecule	0007242 // intracellular signaling cascade // non-traceable author statement /// 0007267 // cell-cell signaling // inferred by curator /// 0009967 // positive regulation of signal transduction // non-traceable author statement /// 0042110 // T cell activation // inferred by curator /// 0044419 // interspecies interaction between organisms // inferred from electronic annotation /// 0045086 // posi…	0005886 // plasma membrane // non-traceable author statement /// 0016020 // membrane // inferred from electronic annotation /// 0016021 // integral to membrane // inferred by curator /// 0016021 // integral to membrane // inferred from electronic annotation	0004872 // receptor activity // inferred from electronic annotation /// 0005515 // protein binding // inferred from physical interaction /// 0015026 // coreceptor activity // non-traceable author statement /// 0016563 // transcription activator activity // non-traceable author statement	0
1554520_at	283861	LOC283861	hypothetical locus LOC283861				0
1554523_a_at	54805	CNNM2	cyclin M2	0006810 // transport // inferred from electronic annotation /// 0006811 // ion transport // inferred from electronic annotation	0016020 // membrane // inferred from electronic annotation /// 0016021 // integral to membrane // inferred from electronic annotation		0
1554533_at	717	C2	complement component 2	0006508 // proteolysis // inferred from electronic annotation /// 0006955 // immune response // inferred from electronic annotation /// 0006956 // complement activation // inferred from electronic annotation /// 0006957 // complement activation, alternative pathway // not recorded /// 0006958 // complement activation, classical pathway // traceable author statement /// 0006958 // complement activ…	0005576 // extracellular region // not recorded /// 0005576 // extracellular region // inferred from electronic annotation /// 0005615 // extracellular space // traceable author statement	0003824 // catalytic activity // inferred from electronic annotation /// 0004252 // serine-type endopeptidase activity // inferred from electronic annotation /// 0008233 // peptidase activity // inferred from electronic annotation /// 0008236 // serine-type peptidase activity // inferred from electronic annotation /// 0016787 // hydrolase activity // inferred from electronic annotation	0
1554534_at	1806	DPYD	dihydropyrimidine dehydrogenase	0006145 // purine base catabolic process // inferred from mutant phenotype /// 0006207 // 'de novo' pyrimidine base biosynthetic process // inferred from electronic annotation /// 0006208 // pyrimidine base catabolic process // inferred from electronic annotation /// 0006208 // pyrimidine base catabolic process // inferred from mutant phenotype /// 0006208 // pyrimidine base catabolic process // …	0005737 // cytoplasm // inferred from direct assay /// 0005737 // cytoplasm // inferred from electronic annotation /// 0005829 // cytosol // not recorded /// 0005829 // cytosol // inferred from direct assay /// 0005829 // cytosol // inferred from electronic annotation	0003824 // catalytic activity // inferred from electronic annotation /// 0004152 // dihydroorotate dehydrogenase activity // inferred from electronic annotation /// 0004158 // dihydroorotate oxidase activity // inferred from electronic annotation /// 0004159 // dihydrouracil dehydrogenase (NAD+) activity // not recorded /// 0005488 // binding // inferred from electronic annotation /// 0005506 // …	0
1554536_at	1806	DPYD	dihydropyrimidine dehydrogenase	0006145 // purine base catabolic process // inferred from mutant phenotype /// 0006207 // 'de novo' pyrimidine base biosynthetic process // inferred from electronic annotation /// 0006208 // pyrimidine base catabolic process // inferred from electronic annotation /// 0006208 // pyrimidine base catabolic process // inferred from mutant phenotype /// 0006208 // pyrimidine base catabolic process // …	0005737 // cytoplasm // inferred from direct assay /// 0005737 // cytoplasm // inferred from electronic annotation /// 0005829 // cytosol // not recorded /// 0005829 // cytosol // inferred from direct assay /// 0005829 // cytosol // inferred from electronic annotation	0003824 // catalytic activity // inferred from electronic annotation /// 0004152 // dihydroorotate dehydrogenase activity // inferred from electronic annotation /// 0004158 // dihydroorotate oxidase activity // inferred from electronic annotation /// 0004159 // dihydrouracil dehydrogenase (NAD+) activity // not recorded /// 0005488 // binding // inferred from electronic annotation /// 0005506 // …	0
1554537_at	55863	TMEM126B	transmembrane protein 126B		0016020 // membrane // inferred from electronic annotation /// 0016021 // integral to membrane // inferred from electronic annotation		0
1554538_at	54509	RHOF	ras homolog gene family, member F (in filopodia)	0007015 // actin filament organization // inferred from direct assay /// 0007264 // small GTPase mediated signal transduction // inferred from electronic annotation	0005622 // intracellular // inferred from electronic annotation /// 0005737 // cytoplasm // inferred from electronic annotation /// 0005856 // cytoskeleton // non-traceable author statement /// 0005856 // cytoskeleton // inferred from electronic annotation /// 0005886 // plasma membrane // inferred from electronic annotation /// 0016020 // membrane // inferred from electronic annotation	0000166 // nucleotide binding // inferred from electronic annotation /// 0003924 // GTPase activity // non-traceable author statement /// 0005525 // GTP binding // inferred from electronic annotation	0
1554539_a_at	54509	RHOF	ras homolog gene family, member F (in filopodia)	0007015 // actin filament organization // inferred from direct assay /// 0007264 // small GTPase mediated signal transduction // inferred from electronic annotation	0005622 // intracellular // inferred from electronic annotation /// 0005737 // cytoplasm // inferred from electronic annotation /// 0005856 // cytoskeleton // non-traceable author statement /// 0005856 // cytoskeleton // inferred from electronic annotation /// 0005886 // plasma membrane // inferred from electronic annotation /// 0016020 // membrane // inferred from electronic annotation	0000166 // nucleotide binding // inferred from electronic annotation /// 0003924 // GTPase activity // non-traceable author statement /// 0005525 // GTP binding // inferred from electronic annotation	0
1554541_a_at	9721	GPRIN2	G protein regulated inducer of neurite outgrowth 2				0
1554542_at	153328	LOC153328	similar to CG4995 gene product	0006810 // transport // inferred from electronic annotation	0005739 // mitochondrion // inferred from electronic annotation /// 0005743 // mitochondrial inner membrane // inferred from electronic annotation /// 0016020 // membrane // inferred from electronic annotation /// 0016021 // integral to membrane // inferred from electronic annotation	0005215 // transporter activity // inferred from electronic annotation /// 0005488 // binding // inferred from electronic annotation	0
1554543_at	9043	SPAG9	sperm associated antigen 9	0007283 // spermatogenesis // traceable author statement	0001669 // acrosome // inferred from electronic annotation /// 0005737 // cytoplasm // inferred from electronic annotation /// 0016021 // integral to membrane // traceable author statement	0005515 // protein binding // inferred from physical interaction /// 0016301 // kinase activity // inferred from electronic annotation	0
1554545_at	403314	APOBEC4	apolipoprotein B mRNA editing enzyme, catalytic polypeptide-like 4 (putative)	0006397 // mRNA processing // inferred from electronic annotation		0008270 // zinc ion binding // inferred from electronic annotation /// 0016787 // hydrolase activity // inferred from electronic annotation /// 0016814 // hydrolase activity, acting on carbon-nitrogen (but not peptide) bonds, in cyclic amidines // inferred from electronic annotation /// 0046872 // metal ion binding // inferred from electronic annotation	0
1554549_a_at	91833	WDR20	WD repeat domain 20		0005634 // nucleus // inferred from direct assay /// 0005737 // cytoplasm // inferred from direct assay		0
1554558_at	8816	WDR22	WD repeat domain 22				0
1554564_a_at	121665	UNQ1887	signal peptide peptidase 3		0016020 // membrane // inferred from electronic annotation /// 0016021 // integral to membrane // inferred from electronic annotation	0004190 // aspartic-type endopeptidase activity // inferred from electronic annotation /// 0008233 // peptidase activity // inferred from electronic annotation /// 0016787 // hydrolase activity // inferred from electronic annotation	0
1554569_a_at	10659	CUGBP2	CUG triplet repeat, RNA binding protein 2	0006396 // RNA processing // traceable author statement /// 0006397 // mRNA processing // inferred from electronic annotation /// 0008016 // regulation of heart contraction // traceable author statement	0005634 // nucleus // inferred from electronic annotation /// 0005737 // cytoplasm // inferred from electronic annotation	0000166 // nucleotide binding // inferred from electronic annotation /// 0003676 // nucleic acid binding // inferred from electronic annotation /// 0003723 // RNA binding // traceable author statement /// 0003723 // RNA binding // inferred from electronic annotation /// 0005515 // protein binding // inferred from physical interaction	0
1554575_a_at	10380	BPNT1	3'(2'), 5'-bisphosphate nucleotidase 1	0006139 // nucleobase, nucleoside, nucleotide and nucleic acid metabolic process // traceable author statement /// 0007399 // nervous system development // traceable author statement	0005829 // cytosol // not recorded	0000287 // magnesium ion binding // inferred from electronic annotation /// 0004437 // inositol or phosphatidylinositol phosphatase activity // inferred from electronic annotation /// 0008441 // 3'(2'),5'-bisphosphate nucleotidase activity // not recorded /// 0008441 // 3'(2'),5'-bisphosphate nucleotidase activity // traceable author statement /// 0008441 // 3'(2'),5'-bisphosphate nucleotidase ac…	0
1554576_a_at	2118	ETV4	ets variant 4	0006350 // transcription // inferred from electronic annotation /// 0006355 // regulation of transcription, DNA-dependent // non-traceable author statement /// 0006355 // regulation of transcription, DNA-dependent // inferred from electronic annotation /// 0008045 // motor axon guidance // inferred from electronic annotation /// 0009887 // organ morphogenesis // inferred from electronic annotatio…	0005634 // nucleus // non-traceable author statement /// 0005634 // nucleus // inferred from electronic annotation /// 0005730 // nucleolus // inferred from direct assay	0003677 // DNA binding // inferred from electronic annotation /// 0003700 // transcription factor activity // inferred from electronic annotation /// 0016563 // transcription activator activity // non-traceable author statement /// 0016563 // transcription activator activity // inferred from electronic annotation /// 0043565 // sequence-specific DNA binding // inferred from electronic annotation	0
1554582_a_at	254013	C12orf72	chromosome 12 open reading frame 72				0
1554586_a_at	23221	RHOBTB2	Rho-related BTB domain containing 2	0007264 // small GTPase mediated signal transduction // inferred from electronic annotation	0005622 // intracellular // inferred from electronic annotation	0000166 // nucleotide binding // inferred from electronic annotation /// 0005515 // protein binding // inferred from electronic annotation /// 0005525 // GTP binding // inferred from electronic annotation	0
1554591_at	118425	GDEP	PCAN1 mRNA, partial sequence				0
1554592_a_at	6511	SLC1A6	solute carrier family 1 (high affinity aspartate/glutamate transporter), member 6	0006810 // transport // inferred from electronic annotation /// 0006835 // dicarboxylic acid transport // inferred from electronic annotation /// 0007268 // synaptic transmission // traceable author statement /// 0015810 // aspartate transport // traceable author statement /// 0015813 // L-glutamate transport // traceable author statement	0005624 // membrane fraction // traceable author statement /// 0005887 // integral to plasma membrane // traceable author statement /// 0016020 // membrane // inferred from electronic annotation /// 0016021 // integral to membrane // inferred from electronic annotation	0008509 // anion transmembrane transporter activity // inferred from electronic annotation /// 0015183 // L-aspartate transmembrane transporter activity // traceable author statement /// 0015293 // symporter activity // inferred from electronic annotation /// 0017153 // sodium:dicarboxylate symporter activity // inferred from electronic annotation	0
1554593_s_at	6511	SLC1A6	solute carrier family 1 (high affinity aspartate/glutamate transporter), member 6	0006810 // transport // inferred from electronic annotation /// 0006835 // dicarboxylic acid transport // inferred from electronic annotation /// 0007268 // synaptic transmission // traceable author statement /// 0015810 // aspartate transport // traceable author statement /// 0015813 // L-glutamate transport // traceable author statement	0005624 // membrane fraction // traceable author statement /// 0005887 // integral to plasma membrane // traceable author statement /// 0016020 // membrane // inferred from electronic annotation /// 0016021 // integral to membrane // inferred from electronic annotation	0008509 // anion transmembrane transporter activity // inferred from electronic annotation /// 0015183 // L-aspartate transmembrane transporter activity // traceable author statement /// 0015293 // symporter activity // inferred from electronic annotation /// 0017153 // sodium:dicarboxylate symporter activity // inferred from electronic annotation	0
1554601_at	154215	NKAIN2	Na+/K+ transporting ATPase interacting 2		0005886 // plasma membrane // inferred from electronic annotation /// 0016020 // membrane // inferred from electronic annotation /// 0016021 // integral to membrane // inferred from electronic annotation		0
1554602_at	9939	RBM8A	RNA binding motif protein 8A	0000184 // nuclear-transcribed mRNA catabolic process, nonsense-mediated decay // inferred from electronic annotation /// 0000398 // nuclear mRNA splicing, via spliceosome // not recorded /// 0006396 // RNA processing // inferred from electronic annotation /// 0006397 // mRNA processing // inferred from electronic annotation /// 0006810 // transport // inferred from electronic annotation /// 0008…	0005634 // nucleus // non-traceable author statement /// 0005634 // nucleus // inferred from electronic annotation /// 0005681 // spliceosome // inferred from electronic annotation /// 0005737 // cytoplasm // non-traceable author statement /// 0005737 // cytoplasm // inferred from electronic annotation	0000166 // nucleotide binding // inferred from electronic annotation /// 0003676 // nucleic acid binding // inferred from electronic annotation /// 0003723 // RNA binding // inferred from electronic annotation /// 0003723 // RNA binding // non-traceable author statement /// 0003729 // mRNA binding // non-traceable author statement /// 0005515 // protein binding // inferred from physical interacti…	0
1554607_at	22866	CNKSR2	connector enhancer of kinase suppressor of Ras 2	0009966 // regulation of signal transduction // inferred from electronic annotation	0005737 // cytoplasm // inferred from electronic annotation /// 0005813 // centrosome // inferred from direct assay /// 0005886 // plasma membrane // inferred from direct assay /// 0016020 // membrane // inferred from electronic annotation	0005515 // protein binding // inferred from physical interaction /// 0005515 // protein binding // inferred from electronic annotation /// 0016301 // kinase activity // inferred from electronic annotation	0
1554608_at	10618	TGOLN2	trans-golgi network protein 2		0005794 // Golgi apparatus // inferred from electronic annotation /// 0005802 // trans-Golgi network // traceable author statement /// 0005886 // plasma membrane // inferred from electronic annotation /// 0016020 // membrane // inferred from electronic annotation /// 0016021 // integral to membrane // inferred from electronic annotation /// 0030133 // transport vesicle // traceable author stateme…	0005515 // protein binding // inferred from physical interaction	0
1554614_a_at	58155	PTBP2	polypyrimidine tract binding protein 2	0006376 // mRNA splice site selection // inferred from electronic annotation /// 0006397 // mRNA processing // inferred from electronic annotation /// 0008380 // RNA splicing // inferred from electronic annotation	0005634 // nucleus // inferred from electronic annotation /// 0005681 // spliceosome // inferred from electronic annotation	0000166 // nucleotide binding // inferred from electronic annotation /// 0003676 // nucleic acid binding // inferred from electronic annotation /// 0003723 // RNA binding // inferred from electronic annotation /// 0003729 // mRNA binding // inferred from electronic annotation /// 0005515 // protein binding // inferred from electronic annotation	0
1554616_at	5271	SERPINB8	serpin peptidase inhibitor, clade B (ovalbumin), member 8		0005576 // extracellular region // inferred from electronic annotation /// 0005737 // cytoplasm // inferred from electronic annotation /// 0005829 // cytosol // traceable author statement	0004866 // endopeptidase inhibitor activity // inferred from electronic annotation /// 0004867 // serine-type endopeptidase inhibitor activity // inferred from electronic annotation /// 0004867 // serine-type endopeptidase inhibitor activity // traceable author statement /// 0005515 // protein binding // traceable author statement	0
1554619_at	153364	LOC153364	similar to metallo-beta-lactamase superfamily protein			0008270 // zinc ion binding // inferred from electronic annotation /// 0016787 // hydrolase activity // inferred from electronic annotation /// 0046872 // metal ion binding // inferred from electronic annotation	0
1554621_at	8526	DGKE	diacylglycerol kinase, epsilon 64kDa	0007205 // activation of protein kinase C activity // inferred from electronic annotation /// 0007242 // intracellular signaling cascade // inferred from electronic annotation /// 0008654 // phospholipid biosynthetic process // traceable author statement	0016020 // membrane // inferred from electronic annotation /// 0016021 // integral to membrane // inferred from electronic annotation	0004143 // diacylglycerol kinase activity // traceable author statement /// 0004143 // diacylglycerol kinase activity // inferred from electronic annotation /// 0005515 // protein binding // inferred from physical interaction /// 0005524 // ATP binding // traceable author statement /// 0008270 // zinc ion binding // inferred from electronic annotation /// 0009055 // electron carrier activity // i…	0
1554623_x_at	8526	DGKE	diacylglycerol kinase, epsilon 64kDa	0007205 // activation of protein kinase C activity // inferred from electronic annotation /// 0007242 // intracellular signaling cascade // inferred from electronic annotation /// 0008654 // phospholipid biosynthetic process // traceable author statement	0016020 // membrane // inferred from electronic annotation /// 0016021 // integral to membrane // inferred from electronic annotation	0004143 // diacylglycerol kinase activity // traceable author statement /// 0004143 // diacylglycerol kinase activity // inferred from electronic annotation /// 0005515 // protein binding // inferred from physical interaction /// 0005524 // ATP binding // traceable author statement /// 0008270 // zinc ion binding // inferred from electronic annotation /// 0009055 // electron carrier activity // i…	0
1554624_a_at	10326	SIRPB1	signal-regulatory protein beta 1	0007165 // signal transduction // traceable author statement /// 0007166 // cell surface receptor linked signal transduction // traceable author statement	0005887 // integral to plasma membrane // traceable author statement /// 0016020 // membrane // inferred from electronic annotation /// 0016021 // integral to membrane // inferred from electronic annotation		0
1554629_at	2045	EPHA7	EPH receptor A7	0006468 // protein amino acid phosphorylation // inferred from electronic annotation /// 0007169 // transmembrane receptor protein tyrosine kinase signaling pathway // inferred from electronic annotation /// 0016310 // phosphorylation // inferred from sequence or structural similarity	0016020 // membrane // inferred from electronic annotation /// 0016021 // integral to membrane // inferred from electronic annotation	0000166 // nucleotide binding // inferred from electronic annotation /// 0004672 // protein kinase activity // inferred from electronic annotation /// 0004713 // protein tyrosine kinase activity // inferred from electronic annotation /// 0004713 // protein tyrosine kinase activity // inferred from sequence or structural similarity /// 0004714 // transmembrane receptor protein tyrosine kinase acti…	0
1554631_at	472	ATM	ataxia telangiectasia mutated	0006281 // DNA repair // traceable author statement /// 0006281 // DNA repair // inferred from electronic annotation /// 0006974 // response to DNA damage stimulus // inferred from electronic annotation /// 0007049 // cell cycle // inferred from electronic annotation /// 0007094 // mitotic cell cycle spindle assembly checkpoint // inferred from mutant phenotype /// 0007131 // reciprocal meiotic r…	0005634 // nucleus // inferred from electronic annotation /// 0005654 // nucleoplasm // not recorded /// 0031410 // cytoplasmic vesicle // inferred from electronic annotation	0003677 // DNA binding // inferred from electronic annotation /// 0004672 // protein kinase activity // traceable author statement /// 0004674 // protein serine/threonine kinase activity // inferred from direct assay /// 0004674 // protein serine/threonine kinase activity // inferred from electronic annotation /// 0004674 // protein serine/threonine kinase activity // traceable author statement /…	0
1554637_a_at	9139	CBFA2T2	core-binding factor, runt domain, alpha subunit 2; translocated to, 2	0006355 // regulation of transcription, DNA-dependent // inferred from electronic annotation /// 0008283 // cell proliferation // traceable author statement /// 0030855 // epithelial cell differentiation // inferred from electronic annotation /// 0045892 // negative regulation of transcription, DNA-dependent // inferred from electronic annotation	0005634 // nucleus // inferred from electronic annotation	0003700 // transcription factor activity // inferred from electronic annotation /// 0003714 // transcription corepressor activity // inferred from electronic annotation /// 0005515 // protein binding // inferred from physical interaction /// 0005515 // protein binding // inferred from electronic annotation /// 0008270 // zinc ion binding // inferred from electronic annotation /// 0046872 // metal…	0
1554638_at	9765	ZFYVE16	zinc finger, FYVE domain containing 16	0006622 // protein targeting to lysosome // inferred from mutant phenotype /// 0007165 // signal transduction // non-traceable author statement /// 0016050 // vesicle organization // non-traceable author statement /// 0016197 // endosome transport // inferred from mutant phenotype /// 0030100 // regulation of endocytosis // traceable author statement /// 0030509 // BMP signaling pathway // not re…	0005737 // cytoplasm // inferred from electronic annotation /// 0005768 // endosome // inferred from electronic annotation /// 0005769 // early endosome // inferred from direct assay /// 0016020 // membrane // inferred from electronic annotation /// 0031901 // early endosome membrane // not recorded /// 0031901 // early endosome membrane // inferred from electronic annotation	0005515 // protein binding // inferred from physical interaction /// 0005545 // phosphatidylinositol binding // inferred from direct assay /// 0008270 // zinc ion binding // inferred from electronic annotation /// 0008565 // protein transporter activity // inferred from mutant phenotype /// 0046872 // metal ion binding // inferred from electronic annotation	0
1554640_at	114299	PALM2	paralemmin 2	0007015 // actin filament organization // inferred from electronic annotation /// 0007178 // transmembrane receptor protein serine/threonine kinase signaling pathway // inferred from electronic annotation /// 0008104 // protein localization // inferred from electronic annotation /// 0008360 // regulation of cell shape // inferred from electronic annotation	0005886 // plasma membrane // inferred from electronic annotation /// 0016020 // membrane // inferred from electronic annotation	0005515 // protein binding // inferred from physical interaction /// 0016301 // kinase activity // inferred from electronic annotation /// 0019899 // enzyme binding // non-traceable author statement /// 0051018 // protein kinase A binding // inferred from electronic annotation	0
1554642_at	140545	RNF32	ring finger protein 32		0005737 // cytoplasm // inferred from electronic annotation /// 0005768 // endosome // inferred from direct assay /// 0016235 // aggresome // inferred from direct assay	0005515 // protein binding // inferred from electronic annotation /// 0008270 // zinc ion binding // inferred from electronic annotation /// 0046872 // metal ion binding // inferred from electronic annotation	0
1554646_at	114876	OSBPL1A	oxysterol binding protein-like 1A	0006810 // transport // inferred from electronic annotation /// 0006869 // lipid transport // inferred from electronic annotation /// 0008202 // steroid metabolic process // inferred from electronic annotation /// 0008203 // cholesterol metabolic process // non-traceable author statement /// 0016192 // vesicle-mediated transport // non-traceable author statement	0005622 // intracellular // inferred by curator	0005543 // phospholipid binding // non-traceable author statement	0
1554648_a_at	90527	DUOXA1	dual oxidase maturation factor 1	0006810 // transport // inferred from electronic annotation /// 0015031 // protein transport // inferred from electronic annotation	0016020 // membrane // inferred from electronic annotation /// 0016021 // integral to membrane // inferred from electronic annotation		0
1554657_a_at	26074	C20orf26	chromosome 20 open reading frame 26		0005737 // cytoplasm // inferred from direct assay		0
1554659_at	6787	NEK4	NIMA (never in mitosis gene a)-related kinase 4	0006468 // protein amino acid phosphorylation // inferred from electronic annotation /// 0006468 // protein amino acid phosphorylation // traceable author statement /// 0007049 // cell cycle // inferred from electronic annotation /// 0007067 // mitosis // inferred from electronic annotation /// 0051301 // cell division // inferred from electronic annotation	0005634 // nucleus // inferred from electronic annotation	0000166 // nucleotide binding // inferred from electronic annotation /// 0000287 // magnesium ion binding // inferred from electronic annotation /// 0004672 // protein kinase activity // inferred from electronic annotation /// 0004674 // protein serine/threonine kinase activity // inferred from electronic annotation /// 0004674 // protein serine/threonine kinase activity // traceable author state…	0
1554660_a_at	163882	C1orf71	chromosome 1 open reading frame 71		0016020 // membrane // inferred from electronic annotation /// 0016021 // integral to membrane // inferred from electronic annotation /// 0043234 // protein complex // inferred from direct assay		0
1554663_a_at	4926	NUMA1	nuclear mitotic apparatus protein 1	0000090 // mitotic anaphase // traceable author statement /// 0006997 // nucleus organization // traceable author statement	0000922 // spindle pole // inferred from direct assay /// 0005634 // nucleus // traceable author statement /// 0005634 // nucleus // inferred from electronic annotation /// 0005819 // spindle // traceable author statement /// 0005876 // spindle microtubule // traceable author statement	0005198 // structural molecule activity // traceable author statement /// 0005515 // protein binding // inferred from physical interaction	0
1554665_at	54807	ZNF586	zinc finger protein 586	0006350 // transcription // inferred from electronic annotation /// 0006355 // regulation of transcription, DNA-dependent // inferred from electronic annotation	0005622 // intracellular // inferred from electronic annotation /// 0005634 // nucleus // inferred from electronic annotation	0003676 // nucleic acid binding // inferred from electronic annotation /// 0003677 // DNA binding // inferred from electronic annotation /// 0008270 // zinc ion binding // inferred from electronic annotation /// 0046872 // metal ion binding // inferred from electronic annotation	0
1554672_at	79989	TTC26	tetratricopeptide repeat domain 26			0005488 // binding // inferred from electronic annotation	0
1554676_at	5552	SRGN	serglycin	0001503 // ossification // inferred from electronic annotation /// 0006915 // apoptosis // inferred from direct assay /// 0006915 // apoptosis // inferred from electronic annotation /// 0030502 // negative regulation of bone mineralization // inferred from direct assay /// 0033364 // mast cell secretory granule organization // inferred from sequence or structural similarity /// 0033364 // mast ce…	0005576 // extracellular region // inferred from electronic annotation /// 0005615 // extracellular space // inferred from direct assay /// 0005794 // Golgi apparatus // inferred from direct assay /// 0005794 // Golgi apparatus // inferred from electronic annotation /// 0042629 // mast cell granule // inferred from sequence or structural similarity /// 0042629 // mast cell granule // inferred fro…	0005515 // protein binding // inferred from physical interaction /// 0005515 // protein binding // inferred from sequence or structural similarity /// 0005515 // protein binding // inferred from electronic annotation	0
1554677_s_at	146223	CMTM4	CKLF-like MARVEL transmembrane domain containing 4	0006935 // chemotaxis // inferred from electronic annotation	0005615 // extracellular space // inferred from electronic annotation /// 0016020 // membrane // inferred from electronic annotation /// 0016021 // integral to membrane // inferred from electronic annotation	0005125 // cytokine activity // inferred from electronic annotation	0
1554686_at	27067	STAU2	staufen, RNA binding protein, homolog 2 (Drosophila)	0006810 // transport // inferred from electronic annotation	0005622 // intracellular // inferred from electronic annotation /// 0005634 // nucleus // inferred from electronic annotation /// 0005737 // cytoplasm // inferred from electronic annotation /// 0005783 // endoplasmic reticulum // inferred from electronic annotation /// 0005874 // microtubule // inferred from electronic annotation	0003723 // RNA binding // inferred from electronic annotation /// 0003725 // double-stranded RNA binding // traceable author statement /// 0003725 // double-stranded RNA binding // inferred from electronic annotation	0
1554692_at	9962	SLC23A2	solute carrier family 23 (nucleobase transporters), member 2	0006139 // nucleobase, nucleoside, nucleotide and nucleic acid metabolic process // traceable author statement /// 0006810 // transport // inferred from electronic annotation /// 0006811 // ion transport // inferred from electronic annotation /// 0006814 // sodium ion transport // inferred from electronic annotation /// 0015851 // nucleobase transport // traceable author statement /// 0015993 // …	0005624 // membrane fraction // traceable author statement /// 0005887 // integral to plasma membrane // traceable author statement /// 0016020 // membrane // inferred from electronic annotation /// 0016021 // integral to membrane // inferred from electronic annotation /// 0016021 // integral to membrane // non-traceable author statement	0005215 // transporter activity // inferred from electronic annotation /// 0008523 // sodium-dependent multivitamin transmembrane transporter activity // non-traceable author statement /// 0015205 // nucleobase transmembrane transporter activity // traceable author statement /// 0015293 // symporter activity // inferred from electronic annotation /// 0031402 // sodium ion binding // inferred from…	0
1554699_at	91133	L3MBTL4	l(3)mbt-like 4 (Drosophila)	0006355 // regulation of transcription, DNA-dependent // inferred from electronic annotation /// 0045449 // regulation of transcription // inferred from electronic annotation	0005634 // nucleus // inferred from electronic annotation	0003700 // transcription factor activity // inferred from electronic annotation /// 0008270 // zinc ion binding // inferred from electronic annotation	0
1554701_a_at	125058	TBC1D16	TBC1 domain family, member 16	0032313 // regulation of Rab GTPase activity // inferred from electronic annotation	0005622 // intracellular // inferred from electronic annotation	0005096 // GTPase activator activity // inferred from electronic annotation /// 0005097 // Rab GTPase activator activity // inferred from electronic annotation	0
1554703_at	9639	ARHGEF10	Rho guanine nucleotide exchange factor (GEF) 10	0035023 // regulation of Rho protein signal transduction // inferred from electronic annotation	0005622 // intracellular // inferred from electronic annotation	0005085 // guanyl-nucleotide exchange factor activity // inferred from electronic annotation /// 0005089 // Rho guanyl-nucleotide exchange factor activity // inferred from electronic annotation	0
1554704_at	148229	ATP8B3	ATPase, class I, type 8B, member 3	0006754 // ATP biosynthetic process // inferred from electronic annotation /// 0007339 // binding of sperm to zona pellucida // inferred from electronic annotation /// 0015914 // phospholipid transport // inferred from electronic annotation /// 0045332 // phospholipid translocation // inferred from electronic annotation	0000299 // integral to membrane of membrane fraction // inferred from electronic annotation /// 0001669 // acrosome // inferred from electronic annotation /// 0016020 // membrane // inferred from electronic annotation /// 0016021 // integral to membrane // inferred from reviewed computational analysis /// 0016021 // integral to membrane // inferred from electronic annotation	0000166 // nucleotide binding // inferred from electronic annotation /// 0000287 // magnesium ion binding // inferred from electronic annotation /// 0004012 // phospholipid-translocating ATPase activity // inferred from electronic annotation /// 0005524 // ATP binding // inferred from electronic annotation /// 0015662 // ATPase activity, coupled to transmembrane movement of ions, phosphorylative …	0
1554707_at	55064	C9orf68	chromosome 9 open reading frame 68				0
1554708_s_at	55064	C9orf68	chromosome 9 open reading frame 68				0
1554710_at	3779	KCNMB1	potassium large conductance calcium-activated channel, subfamily M, beta member 1	0006810 // transport // inferred from electronic annotation /// 0006811 // ion transport // inferred from electronic annotation /// 0006813 // potassium ion transport // traceable author statement /// 0006813 // potassium ion transport // inferred from electronic annotation /// 0007268 // synaptic transmission // traceable author statement	0008076 // voltage-gated potassium channel complex // inferred from electronic annotation /// 0016020 // membrane // inferred from electronic annotation /// 0016021 // integral to membrane // inferred from electronic annotation	0005216 // ion channel activity // inferred from electronic annotation /// 0015269 // calcium-activated potassium channel activity // traceable author statement /// 0015269 // calcium-activated potassium channel activity // inferred from electronic annotation /// 0015459 // potassium channel regulator activity // traceable author statement	0
1554712_a_at	219970	GLYATL2	glycine-N-acyltransferase-like 2		0005739 // mitochondrion // inferred from electronic annotation	0008415 // acyltransferase activity // inferred from electronic annotation /// 0016740 // transferase activity // inferred from electronic annotation /// 0047961 // glycine N-acyltransferase activity // inferred from electronic annotation	0
1554717_a_at	5144	PDE4D	phosphodiesterase 4D, cAMP-specific (phosphodiesterase E3 dunce homolog, Drosophila)	0007165 // signal transduction // inferred from electronic annotation	0005625 // soluble fraction // traceable author statement /// 0005626 // insoluble fraction // traceable author statement /// 0005737 // cytoplasm // inferred from electronic annotation /// 0005813 // centrosome // inferred from electronic annotation /// 0005856 // cytoskeleton // inferred from electronic annotation /// 0016020 // membrane // inferred from electronic annotation	0003824 // catalytic activity // inferred from electronic annotation /// 0004114 // 3',5'-cyclic-nucleotide phosphodiesterase activity // non-traceable author statement /// 0004114 // 3',5'-cyclic-nucleotide phosphodiesterase activity // inferred from electronic annotation /// 0004115 // 3',5'-cyclic-AMP phosphodiesterase activity // traceable author statement /// 0016787 // hydrolase activity //…	0
1554719_at	4705	NDUFA10	NADH dehydrogenase (ubiquinone) 1 alpha subcomplex, 10, 42kDa	0006120 // mitochondrial electron transport, NADH to ubiquinone // non-traceable author statement /// 0006139 // nucleobase, nucleoside, nucleotide and nucleic acid metabolic process // inferred from electronic annotation /// 0006810 // transport // inferred from electronic annotation /// 0022900 // electron transport chain // inferred from electronic annotation	0005739 // mitochondrion // inferred from electronic annotation /// 0005746 // mitochondrial respiratory chain // inferred from electronic annotation /// 0005747 // mitochondrial respiratory chain complex I // non-traceable author statement /// 0005759 // mitochondrial matrix // inferred from electronic annotation	0005524 // ATP binding // inferred from electronic annotation /// 0008137 // NADH dehydrogenase (ubiquinone) activity // non-traceable author statement /// 0016773 // phosphotransferase activity, alcohol group as acceptor // inferred from electronic annotation	0
1554721_a_at	6873	TAF2	TAF2 RNA polymerase II, TATA box binding protein (TBP)-associated factor, 150kDa	0006350 // transcription // inferred from electronic annotation /// 0006355 // regulation of transcription, DNA-dependent // inferred from electronic annotation /// 0006367 // transcription initiation from RNA polymerase II promoter // traceable author statement	0005634 // nucleus // inferred from electronic annotation /// 0005669 // transcription factor TFIID complex // traceable author statement	0003702 // RNA polymerase II transcription factor activity // traceable author statement /// 0008237 // metallopeptidase activity // inferred from electronic annotation /// 0008270 // zinc ion binding // inferred from electronic annotation	0
1554730_at	79772	MCTP1	multiple C2 domains, transmembrane 1	0019722 // calcium-mediated signaling // non-traceable author statement	0005624 // membrane fraction // inferred from sequence or structural similarity /// 0016020 // membrane // inferred from electronic annotation /// 0016021 // integral to membrane // inferred from direct assay /// 0016021 // integral to membrane // inferred from electronic annotation	0005509 // calcium ion binding // inferred from direct assay /// 0005509 // calcium ion binding // inferred from electronic annotation /// 0005544 // calcium-dependent phospholipid binding // inferred from direct assay	0
1554733_at	439935	MGC24125	hypothetical protein MGC24125				0
1554737_at	2201	FBN2	fibrillin 2	0009653 // anatomical structure morphogenesis // traceable author statement /// 0030326 // embryonic limb morphogenesis // inferred from electronic annotation	0005576 // extracellular region // inferred from electronic annotation /// 0005578 // proteinaceous extracellular matrix // traceable author statement /// 0005578 // proteinaceous extracellular matrix // inferred from electronic annotation	0005201 // extracellular matrix structural constituent // traceable author statement /// 0005201 // extracellular matrix structural constituent // inferred from electronic annotation /// 0005488 // binding // inferred from electronic annotation /// 0005509 // calcium ion binding // inferred from electronic annotation	0
1554739_at	3652	IPP	intracisternal A particle-promoted polypeptide		0005737 // cytoplasm // inferred from electronic annotation /// 0005856 // cytoskeleton // inferred from electronic annotation /// 0015629 // actin cytoskeleton // traceable author statement	0003779 // actin binding // traceable author statement /// 0003779 // actin binding // inferred from electronic annotation /// 0005515 // protein binding // inferred from electronic annotation	0
1554742_at	5378	PMS1	PMS1 postmeiotic segregation increased 1 (S. cerevisiae)	0006281 // DNA repair // inferred from electronic annotation /// 0006298 // mismatch repair // inferred from electronic annotation /// 0006298 // mismatch repair // traceable author statement /// 0006974 // response to DNA damage stimulus // inferred from electronic annotation /// 0007049 // cell cycle // inferred from electronic annotation /// 0045786 // negative regulation of cell cycle // infe…	0005634 // nucleus // inferred from electronic annotation /// 0005634 // nucleus // traceable author statement	0003677 // DNA binding // inferred from electronic annotation /// 0003677 // DNA binding // traceable author statement /// 0005524 // ATP binding // inferred from electronic annotation /// 0005525 // GTP binding // inferred from electronic annotation /// 0030983 // mismatched DNA binding // inferred from electronic annotation	0
1554743_x_at	5378	PMS1	PMS1 postmeiotic segregation increased 1 (S. cerevisiae)	0006281 // DNA repair // inferred from electronic annotation /// 0006298 // mismatch repair // inferred from electronic annotation /// 0006298 // mismatch repair // traceable author statement /// 0006974 // response to DNA damage stimulus // inferred from electronic annotation /// 0007049 // cell cycle // inferred from electronic annotation /// 0045786 // negative regulation of cell cycle // infe…	0005634 // nucleus // inferred from electronic annotation /// 0005634 // nucleus // traceable author statement	0003677 // DNA binding // inferred from electronic annotation /// 0003677 // DNA binding // traceable author statement /// 0005524 // ATP binding // inferred from electronic annotation /// 0005525 // GTP binding // inferred from electronic annotation /// 0030983 // mismatched DNA binding // inferred from electronic annotation	0
1554744_at	114769	CARD16	caspase recruitment domain family, member 16	0006508 // proteolysis // inferred from electronic annotation /// 0042981 // regulation of apoptosis // inferred from electronic annotation	0005622 // intracellular // inferred from electronic annotation	0004197 // cysteine-type endopeptidase activity // inferred from electronic annotation /// 0004866 // endopeptidase inhibitor activity // inferred from electronic annotation /// 0004869 // cysteine protease inhibitor activity // inferred from electronic annotation /// 0005515 // protein binding // inferred from electronic annotation	0
1554757_a_at	3632	INPP5A	inositol polyphosphate-5-phosphatase, 40kDa	0007154 // cell communication // non-traceable author statement	0016020 // membrane // non-traceable author statement /// 0016020 // membrane // inferred from electronic annotation	0004437 // inositol or phosphatidylinositol phosphatase activity // inferred from electronic annotation /// 0004445 // inositol-polyphosphate 5-phosphatase activity // non-traceable author statement /// 0004445 // inositol-polyphosphate 5-phosphatase activity // inferred from electronic annotation /// 0016787 // hydrolase activity // inferred from electronic annotation	0
1554762_a_at	80014	WWC2	WW and C2 domain containing 2		0005923 // tight junction // inferred from electronic annotation /// 0016020 // membrane // inferred from electronic annotation	0005198 // structural molecule activity // inferred from electronic annotation /// 0005515 // protein binding // inferred from electronic annotation	0
1554772_at	124989	C17orf57	chromosome 17 open reading frame 57			0005509 // calcium ion binding // inferred from electronic annotation	0
1554774_at	84864	MINA	MYC induced nuclear antigen	0042254 // ribosome biogenesis // inferred from electronic annotation	0005634 // nucleus // inferred from electronic annotation /// 0005634 // nucleus // inferred from direct assay /// 0005730 // nucleolus // inferred from direct assay /// 0005737 // cytoplasm // inferred from direct assay		0
1554777_at	132625	ZFP42	zinc finger protein 42 homolog (mouse)	0006350 // transcription // inferred from electronic annotation /// 0006355 // regulation of transcription, DNA-dependent // inferred from electronic annotation /// 0007126 // meiosis // non-traceable author statement /// 0008584 // male gonad development // inferred from expression pattern /// 0008585 // female gonad development // inferred from expression pattern	0005622 // intracellular // inferred from electronic annotation /// 0005634 // nucleus // inferred from electronic annotation /// 0005737 // cytoplasm // inferred from direct assay	0003676 // nucleic acid binding // inferred from electronic annotation /// 0003677 // DNA binding // inferred from electronic annotation /// 0003700 // transcription factor activity // non-traceable author statement /// 0008270 // zinc ion binding // inferred from electronic annotation /// 0046872 // metal ion binding // inferred from electronic annotation	0
1554779_s_at	90102	PHLDB2	pleckstrin homology-like domain, family B, member 2	0006629 // lipid metabolic process // inferred from electronic annotation /// 0007165 // signal transduction // inferred from electronic annotation /// 0007242 // intracellular signaling cascade // inferred from electronic annotation /// 0016042 // lipid catabolic process // inferred from electronic annotation	0005737 // cytoplasm // inferred from electronic annotation /// 0016020 // membrane // inferred from electronic annotation	0004629 // phospholipase C activity // inferred from electronic annotation /// 0004871 // signal transducer activity // inferred from electronic annotation /// 0008081 // phosphoric diester hydrolase activity // inferred from electronic annotation /// 0016787 // hydrolase activity // inferred from electronic annotation	0
1554780_a_at	57157	PHTF2	putative homeodomain transcription factor 2	0006350 // transcription // inferred from electronic annotation /// 0006355 // regulation of transcription, DNA-dependent // inferred from electronic annotation	0005634 // nucleus // inferred from electronic annotation /// 0005783 // endoplasmic reticulum // inferred from direct assay	0003677 // DNA binding // inferred from electronic annotation	0
1554783_s_at	9181	ARHGEF2	rho/rac guanine nucleotide exchange factor (GEF) 2	0000902 // cell morphogenesis // inferred from sequence or structural similarity /// 0007015 // actin filament organization // inferred from sequence or structural similarity /// 0007026 // negative regulation of microtubule depolymerization // inferred from sequence or structural similarity /// 0007049 // cell cycle // inferred from electronic annotation /// 0007067 // mitosis // inferred from e…	0005622 // intracellular // inferred from electronic annotation /// 0005737 // cytoplasm // inferred from electronic annotation /// 0005794 // Golgi apparatus // inferred from electronic annotation /// 0005819 // spindle // inferred from electronic annotation /// 0005874 // microtubule // inferred from sequence or structural similarity /// 0005874 // microtubule // inferred from electronic annota…	0005085 // guanyl-nucleotide exchange factor activity // traceable author statement /// 0005085 // guanyl-nucleotide exchange factor activity // inferred from electronic annotation /// 0005089 // Rho guanyl-nucleotide exchange factor activity // inferred from electronic annotation /// 0005089 // Rho guanyl-nucleotide exchange factor activity // inferred from sequence or structural similarity /// …	0
1554784_at	1272	CNTN1	contactin 1	0007155 // cell adhesion // non-traceable author statement /// 0007155 // cell adhesion // inferred from electronic annotation /// 0007219 // Notch signaling pathway // inferred from electronic annotation	0005624 // membrane fraction // traceable author statement /// 0005886 // plasma membrane // inferred from electronic annotation /// 0016020 // membrane // inferred from electronic annotation /// 0031225 // anchored to membrane // inferred from electronic annotation	0005515 // protein binding // inferred from electronic annotation	0
1554785_at	79780	CCDC82	coiled-coil domain containing 82			0005515 // protein binding // inferred from physical interaction	0
1554786_at	57091	CASS4	Cas scaffolding protein family member 4	0007155 // cell adhesion // inferred from electronic annotation /// 0007165 // signal transduction // inferred from electronic annotation	0005737 // cytoplasm // inferred from electronic annotation /// 0005856 // cytoskeleton // inferred from electronic annotation /// 0016020 // membrane // inferred from electronic annotation /// 0030054 // cell junction // inferred from electronic annotation	0000155 // two-component sensor activity // inferred from electronic annotation /// 0005515 // protein binding // inferred from electronic annotation	0
1554789_a_at	8622	PDE8B	phosphodiesterase 8B	0000160 // two-component signal transduction system (phosphorelay) // inferred from electronic annotation /// 0006198 // cAMP catabolic process // inferred from electronic annotation /// 0006355 // regulation of transcription, DNA-dependent // inferred from electronic annotation /// 0007165 // signal transduction // inferred from electronic annotation /// 0009187 // cyclic nucleotide metabolic pr…		0000156 // two-component response regulator activity // inferred from electronic annotation /// 0000287 // magnesium ion binding // inferred from electronic annotation /// 0003824 // catalytic activity // inferred from electronic annotation /// 0004114 // 3',5'-cyclic-nucleotide phosphodiesterase activity // non-traceable author statement /// 0004114 // 3',5'-cyclic-nucleotide phosphodiesterase a…	0
1554791_a_at	151050	C2orf67	chromosome 2 open reading frame 67				0
1554793_at	9690	UBE3C	ubiquitin protein ligase E3C	0000209 // protein polyubiquitination // inferred from direct assay /// 0006464 // protein modification process // inferred from electronic annotation /// 0006511 // ubiquitin-dependent protein catabolic process // inferred from electronic annotation	0005622 // intracellular // inferred by curator /// 0005622 // intracellular // inferred from electronic annotation /// 0005634 // nucleus // inferred from electronic annotation /// 0005829 // cytosol // inferred from electronic annotation /// 0043234 // protein complex // inferred from electronic annotation	0004842 // ubiquitin-protein ligase activity // inferred from direct assay /// 0005515 // protein binding // inferred from physical interaction /// 0016874 // ligase activity // inferred from electronic annotation /// 0016881 // acid-amino acid ligase activity // inferred from electronic annotation	0
1554795_a_at	54751	FBLIM1	filamin binding LIM protein 1	0007155 // cell adhesion // inferred from electronic annotation /// 0008360 // regulation of cell shape // inferred from electronic annotation	0005737 // cytoplasm // inferred from electronic annotation /// 0005856 // cytoskeleton // inferred from electronic annotation /// 0030054 // cell junction // inferred from electronic annotation	0005515 // protein binding // inferred from electronic annotation /// 0008270 // zinc ion binding // inferred from electronic annotation /// 0046872 // metal ion binding // inferred from electronic annotation	0
1554800_at	54734	RAB39	RAB39, member RAS oncogene family	0006810 // transport // inferred from electronic annotation /// 0007264 // small GTPase mediated signal transduction // inferred from electronic annotation /// 0015031 // protein transport // inferred from electronic annotation	0005886 // plasma membrane // inferred from electronic annotation /// 0016020 // membrane // inferred from electronic annotation	0000166 // nucleotide binding // inferred from electronic annotation /// 0005525 // GTP binding // non-traceable author statement /// 0005525 // GTP binding // inferred from electronic annotation	0
1554801_at	408263	C5orf40	chromosome 5 open reading frame 40		0005634 // nucleus // inferred from direct assay /// 0005730 // nucleolus // inferred from direct assay /// 0005737 // cytoplasm // inferred from direct assay /// 0016020 // membrane // inferred from electronic annotation /// 0016021 // integral to membrane // inferred from electronic annotation		0
1554803_s_at	493829	TRIM72	tripartite motif-containing 72		0005622 // intracellular // inferred from electronic annotation	0005515 // protein binding // inferred from electronic annotation /// 0008270 // zinc ion binding // inferred from electronic annotation /// 0046872 // metal ion binding // inferred from electronic annotation	0
1554804_a_at	149461	CLDN19	claudin 19	0007601 // visual perception // inferred from electronic annotation /// 0016338 // calcium-independent cell-cell adhesion // inferred from sequence or structural similarity /// 0019227 // action potential propagation // inferred from electronic annotation /// 0043297 // apical junction assembly // inferred from electronic annotation /// 0050896 // response to stimulus // inferred from electronic …	0005634 // nucleus // inferred from electronic annotation /// 0005737 // cytoplasm // inferred from electronic annotation /// 0005886 // plasma membrane // inferred from electronic annotation /// 0005923 // tight junction // inferred from sequence or structural similarity /// 0005923 // tight junction // inferred from electronic annotation /// 0005923 // tight junction // inferred from direct ass…	0000287 // magnesium ion binding // inferred from electronic annotation /// 0005198 // structural molecule activity // inferred from electronic annotation /// 0005515 // protein binding // inferred from sequence or structural similarity /// 0042802 // identical protein binding // inferred from sequence or structural similarity	0
1554805_at	149461	CLDN19	claudin 19	0007601 // visual perception // inferred from electronic annotation /// 0016338 // calcium-independent cell-cell adhesion // inferred from sequence or structural similarity /// 0019227 // action potential propagation // inferred from electronic annotation /// 0043297 // apical junction assembly // inferred from electronic annotation /// 0050896 // response to stimulus // inferred from electronic …	0005634 // nucleus // inferred from electronic annotation /// 0005737 // cytoplasm // inferred from electronic annotation /// 0005886 // plasma membrane // inferred from electronic annotation /// 0005923 // tight junction // inferred from sequence or structural similarity /// 0005923 // tight junction // inferred from electronic annotation /// 0005923 // tight junction // inferred from direct ass…	0000287 // magnesium ion binding // inferred from electronic annotation /// 0005198 // structural molecule activity // inferred from electronic annotation /// 0005515 // protein binding // inferred from sequence or structural similarity /// 0042802 // identical protein binding // inferred from sequence or structural similarity	0
1554809_at	389199	LOC389199	hypothetical gene supported by BC031673				0
1554812_at	49861	CLDN20	claudin 20	0016338 // calcium-independent cell-cell adhesion // inferred from sequence or structural similarity	0005886 // plasma membrane // inferred from electronic annotation /// 0005923 // tight junction // inferred from sequence or structural similarity /// 0005923 // tight junction // inferred from electronic annotation /// 0016020 // membrane // inferred from electronic annotation /// 0016021 // integral to membrane // inferred from electronic annotation /// 0030054 // cell junction // inferred from…	0005198 // structural molecule activity // inferred from electronic annotation /// 0005515 // protein binding // inferred from sequence or structural similarity /// 0042802 // identical protein binding // inferred from sequence or structural similarity	0
1554821_a_at	9189	ZBED1	zinc finger, BED-type containing 1		0000228 // nuclear chromosome // traceable author statement /// 0005634 // nucleus // inferred from electronic annotation	0003677 // DNA binding // inferred from electronic annotation /// 0004803 // transposase activity // traceable author statement /// 0008270 // zinc ion binding // inferred from electronic annotation /// 0046872 // metal ion binding // inferred from electronic annotation /// 0046983 // protein dimerization activity // inferred from electronic annotation	0
1554824_at	199704	ZNF585A	zinc finger protein 585A	0006350 // transcription // inferred from electronic annotation /// 0006355 // regulation of transcription, DNA-dependent // inferred from electronic annotation	0005622 // intracellular // inferred from electronic annotation /// 0005634 // nucleus // inferred from electronic annotation	0003676 // nucleic acid binding // inferred from electronic annotation /// 0008270 // zinc ion binding // inferred from electronic annotation /// 0046872 // metal ion binding // inferred from electronic annotation	0
1554830_a_at	55240	STEAP3	STEAP family member 3	0006810 // transport // inferred from electronic annotation /// 0006811 // ion transport // inferred from electronic annotation /// 0006826 // iron ion transport // inferred from electronic annotation /// 0006915 // apoptosis // inferred from electronic annotation /// 0007049 // cell cycle // inferred from electronic annotation /// 0008152 // metabolic process // inferred from electronic annotati…	0005768 // endosome // inferred from electronic annotation /// 0010008 // endosome membrane // inferred from electronic annotation /// 0016020 // membrane // inferred from electronic annotation /// 0016021 // integral to membrane // inferred from electronic annotation	0003824 // catalytic activity // inferred from electronic annotation /// 0005488 // binding // inferred from electronic annotation /// 0005506 // iron ion binding // inferred from electronic annotation /// 0005507 // copper ion binding // inferred from electronic annotation /// 0009055 // electron carrier activity // inferred from electronic annotation /// 0016491 // oxidoreductase activity // in…	0
1554831_x_at	151254	ALS2CR11	amyotrophic lateral sclerosis 2 (juvenile) chromosome region, candidate 11				0
1554833_at	55784	MCTP2	multiple C2 domains, transmembrane 2	0019722 // calcium-mediated signaling // non-traceable author statement	0005624 // membrane fraction // inferred from direct assay /// 0016020 // membrane // inferred from electronic annotation /// 0016021 // integral to membrane // inferred from direct assay /// 0016021 // integral to membrane // inferred from electronic annotation	0005509 // calcium ion binding // inferred from direct assay /// 0005509 // calcium ion binding // inferred from electronic annotation /// 0005544 // calcium-dependent phospholipid binding // inferred from direct assay	0
1554834_a_at	83593	RASSF5	Ras association (RalGDS/AF-6) domain family member 5	0006915 // apoptosis // inferred from electronic annotation /// 0007049 // cell cycle // inferred from electronic annotation /// 0007165 // signal transduction // inferred from electronic annotation /// 0007242 // intracellular signaling cascade // inferred from electronic annotation /// 0045786 // negative regulation of cell cycle // inferred from electronic annotation	0005737 // cytoplasm // inferred from electronic annotation /// 0005874 // microtubule // inferred from electronic annotation	0005515 // protein binding // inferred from physical interaction /// 0005515 // protein binding // inferred from electronic annotation /// 0008270 // zinc ion binding // inferred from electronic annotation /// 0019992 // diacylglycerol binding // inferred from electronic annotation /// 0046872 // metal ion binding // inferred from electronic annotation	1
1554835_a_at	84002	B3GNT5	UDP-GlcNAc:betaGal beta-1,3-N-acetylglucosaminyltransferase 5	0006486 // protein amino acid glycosylation // traceable author statement /// 0006486 // protein amino acid glycosylation // inferred from electronic annotation /// 0007275 // multicellular organismal development // inferred from electronic annotation /// 0007417 // central nervous system development // inferred from direct assay /// 0009247 // glycolipid biosynthetic process // traceable author …	0000139 // Golgi membrane // inferred from electronic annotation /// 0005622 // intracellular // inferred from direct assay /// 0005794 // Golgi apparatus // inferred from electronic annotation /// 0016020 // membrane // inferred from electronic annotation /// 0016021 // integral to membrane // inferred from electronic annotation	0008378 // galactosyltransferase activity // inferred from electronic annotation /// 0008457 // beta-galactosyl-N-acetylglucosaminylgalactosylglucosyl-ceramide beta-1,3-acetylglucosaminyltransferase activity // inferred from direct assay /// 0008917 // lipopolysaccharide N-acetylglucosaminyltransferase activity // inferred from electronic annotation /// 0016740 // transferase activity // inferred…	0
1554839_at	63924	CIDEC	cell death-inducing DFFA-like effector c	0006915 // apoptosis // inferred from electronic annotation /// 0006917 // induction of apoptosis // inferred from direct assay	0005622 // intracellular // inferred from electronic annotation /// 0005737 // cytoplasm // inferred from electronic annotation /// 0005829 // cytosol // inferred from direct assay	0005515 // protein binding // inferred from electronic annotation	0
1554840_at	280665	LOC280665	anti-CNG alpha 1 cation channel translation product-like				0
1554841_at	441024	MTHFD2L	methylenetetrahydrofolate dehydrogenase (NADP+ dependent) 2-like	0000105 // histidine biosynthetic process // inferred from electronic annotation /// 0006164 // purine nucleotide biosynthetic process // inferred from electronic annotation /// 0006730 // one-carbon compound metabolic process // inferred from electronic annotation /// 0008152 // metabolic process // inferred from electronic annotation /// 0008652 // amino acid biosynthetic process // inferred fr…		0000287 // magnesium ion binding // inferred from electronic annotation /// 0003824 // catalytic activity // inferred from electronic annotation /// 0004477 // methenyltetrahydrofolate cyclohydrolase activity // inferred from electronic annotation /// 0004487 // methylenetetrahydrofolate dehydrogenase (NAD+) activity // inferred from electronic annotation /// 0005488 // binding // inferred from e…	0
1554844_at	2140	EYA3	eyes absent homolog 3 (Drosophila)	0006350 // transcription // inferred from electronic annotation /// 0006355 // regulation of transcription, DNA-dependent // inferred from electronic annotation /// 0006470 // protein amino acid dephosphorylation // inferred from electronic annotation /// 0007275 // multicellular organismal development // inferred from electronic annotation /// 0007601 // visual perception // traceable author sta…	0005634 // nucleus // inferred from electronic annotation /// 0005737 // cytoplasm // inferred from electronic annotation	0000287 // magnesium ion binding // inferred from electronic annotation /// 0003824 // catalytic activity // inferred from electronic annotation /// 0004721 // phosphoprotein phosphatase activity // inferred from electronic annotation /// 0004725 // protein tyrosine phosphatase activity // inferred from electronic annotation /// 0005515 // protein binding // inferred from electronic annotation //…	0
1554850_at	90113	VWA5B2	von Willebrand factor A domain containing 5B2			0005515 // protein binding // inferred from physical interaction	0
1554852_a_at	57501	KIAA1257	KIAA1257				0
1554860_at	5778	PTPN7	protein tyrosine phosphatase, non-receptor type 7	0006470 // protein amino acid dephosphorylation // traceable author statement /// 0006470 // protein amino acid dephosphorylation // inferred from electronic annotation /// 0016311 // dephosphorylation // inferred from electronic annotation	0005737 // cytoplasm // traceable author statement /// 0005737 // cytoplasm // inferred from electronic annotation	0004721 // phosphoprotein phosphatase activity // inferred from electronic annotation /// 0004725 // protein tyrosine phosphatase activity // traceable author statement /// 0004725 // protein tyrosine phosphatase activity // inferred from electronic annotation /// 0004872 // receptor activity // inferred from electronic annotation /// 0016787 // hydrolase activity // inferred from electronic anno…	0
1554863_s_at	55816	DOK5	docking protein 5	0000165 // MAPKKK cascade // inferred from electronic annotation /// 0007169 // transmembrane receptor protein tyrosine kinase signaling pathway // inferred from electronic annotation /// 0007399 // nervous system development // inferred from electronic annotation		0005066 // transmembrane receptor protein tyrosine kinase signaling protein activity // inferred from electronic annotation /// 0005158 // insulin receptor binding // inferred from electronic annotation	0
1554866_at	65084	TMEM135	transmembrane protein 135		0016020 // membrane // inferred from electronic annotation /// 0016021 // integral to membrane // inferred from electronic annotation		0
1554867_a_at	51334	PRR16	proline rich 16				0
1554869_at	22884	WDR37	WD repeat domain 37				0
1554873_at	79848	CSPP1	centrosome and spindle pole associated protein 1		0005813 // centrosome // inferred from electronic annotation /// 0005874 // microtubule // inferred from electronic annotation		0
1554882_at	1161	ERCC8	excision repair cross-complementing rodent repair deficiency, complementation group 8	0000209 // protein polyubiquitination // inferred from direct assay /// 0006283 // transcription-coupled nucleotide-excision repair // inferred from mutant phenotype /// 0006283 // transcription-coupled nucleotide-excision repair // inferred from direct assay /// 0006289 // nucleotide-excision repair // inferred from mutant phenotype /// 0006350 // transcription // inferred from electronic annota…	0000109 // nucleotide-excision repair complex // inferred from direct assay /// 0005622 // intracellular // inferred from electronic annotation /// 0005625 // soluble fraction // inferred from direct assay /// 0005634 // nucleus // inferred from direct assay /// 0005634 // nucleus // inferred from electronic annotation /// 0005654 // nucleoplasm // not recorded /// 0016363 // nuclear matrix // in…	0000166 // nucleotide binding // inferred from electronic annotation /// 0003678 // DNA helicase activity // inferred from direct assay /// 0004842 // ubiquitin-protein ligase activity // inferred from direct assay /// 0005515 // protein binding // inferred from physical interaction /// 0005525 // GTP binding // inferred from electronic annotation /// 0008094 // DNA-dependent ATPase activity // i…	0
1554885_a_at	5558	PRIM2	primase, DNA, polypeptide 2 (58kDa)	0006260 // DNA replication // inferred from electronic annotation /// 0006269 // DNA replication, synthesis of RNA primer // traceable author statement /// 0006269 // DNA replication, synthesis of RNA primer // inferred from electronic annotation /// 0006350 // transcription // inferred from electronic annotation	0005654 // nucleoplasm // not recorded /// 0005658 // alpha DNA polymerase:primase complex // inferred from electronic annotation	0003677 // DNA binding // inferred from electronic annotation /// 0003896 // DNA primase activity // traceable author statement /// 0003896 // DNA primase activity // inferred from electronic annotation /// 0003899 // DNA-directed RNA polymerase activity // inferred from electronic annotation /// 0005506 // iron ion binding // inferred from electronic annotation /// 0016740 // transferase activit…	0
1554889_at	7072	TIA1	TIA1 cytotoxic granule-associated RNA binding protein	0006915 // apoptosis // inferred from electronic annotation /// 0006917 // induction of apoptosis // traceable author statement		0000166 // nucleotide binding // inferred from electronic annotation /// 0003676 // nucleic acid binding // inferred from electronic annotation /// 0003723 // RNA binding // inferred from electronic annotation /// 0005515 // protein binding // inferred from physical interaction /// 0008143 // poly(A) binding // traceable author statement	0
1554897_s_at	54933	RHBDL2	rhomboid, veinlet-like 2 (Drosophila)	0007165 // signal transduction // inferred from electronic annotation	0016020 // membrane // inferred from electronic annotation /// 0016021 // integral to membrane // inferred from electronic annotation	0004252 // serine-type endopeptidase activity // inferred from electronic annotation /// 0008233 // peptidase activity // inferred from electronic annotation /// 0008236 // serine-type peptidase activity // inferred from electronic annotation /// 0016787 // hydrolase activity // inferred from electronic annotation	0
1554906_a_at	10200	MPHOSPH6	M-phase phosphoprotein 6	0000087 // M phase of mitotic cell cycle // traceable author statement	0005634 // nucleus // inferred from electronic annotation /// 0005737 // cytoplasm // inferred from electronic annotation	0005515 // protein binding // inferred from physical interaction	0
1554910_at	23683	PRKD3	protein kinase D3	0006468 // protein amino acid phosphorylation // traceable author statement /// 0006468 // protein amino acid phosphorylation // inferred from electronic annotation /// 0007205 // activation of protein kinase C activity // traceable author statement /// 0007242 // intracellular signaling cascade // inferred from electronic annotation		0000166 // nucleotide binding // inferred from electronic annotation /// 0004672 // protein kinase activity // inferred from electronic annotation /// 0004674 // protein serine/threonine kinase activity // inferred from electronic annotation /// 0004697 // protein kinase C activity // traceable author statement /// 0004697 // protein kinase C activity // inferred from electronic annotation /// 00…	0
1554912_at	83850	FAM62C	family with sequence similarity 62 (C2 domain containing), member C		0005886 // plasma membrane // inferred from electronic annotation /// 0016020 // membrane // inferred from electronic annotation /// 0016021 // integral to membrane // inferred from electronic annotation		0
1554918_a_at	10257	ABCC4	ATP-binding cassette, sub-family C (CFTR/MRP), member 4	0006810 // transport // inferred from electronic annotation /// 0006811 // ion transport // inferred from electronic annotation	0005624 // membrane fraction // inferred from direct assay /// 0005886 // plasma membrane // inferred from direct assay /// 0016020 // membrane // inferred from electronic annotation /// 0016021 // integral to membrane // inferred from electronic annotation /// 0031088 // platelet dense granule membrane // inferred from direct assay	0000166 // nucleotide binding // inferred from electronic annotation /// 0005254 // chloride channel activity // inferred from electronic annotation /// 0005524 // ATP binding // inferred from electronic annotation /// 0016404 // 15-hydroxyprostaglandin dehydrogenase (NAD+) activity // non-traceable author statement /// 0016887 // ATPase activity // inferred from electronic annotation /// 0017111…	0
1554919_s_at	79846	C7orf63	chromosome 7 open reading frame 63			0005488 // binding // inferred from electronic annotation	0
1554921_a_at	8796	SCEL	sciellin	0008544 // epidermis development // inferred from sequence or structural similarity /// 0008544 // epidermis development // traceable author statement /// 0009790 // embryonic development // inferred from sequence or structural similarity /// 0030216 // keratinocyte differentiation // inferred from direct assay	0001533 // cornified envelope // traceable author statement /// 0005737 // cytoplasm // inferred from direct assay /// 0005737 // cytoplasm // inferred from sequence or structural similarity /// 0005737 // cytoplasm // inferred from electronic annotation /// 0016020 // membrane // inferred from electronic annotation	0005515 // protein binding // inferred from physical interaction /// 0008270 // zinc ion binding // inferred from electronic annotation /// 0046872 // metal ion binding // inferred from electronic annotation	0
1554922_at	339500	ZNF678	zinc finger protein 678	0006350 // transcription // inferred from electronic annotation /// 0006355 // regulation of transcription, DNA-dependent // inferred from electronic annotation	0005622 // intracellular // inferred from electronic annotation /// 0005634 // nucleus // inferred from electronic annotation	0003676 // nucleic acid binding // inferred from electronic annotation /// 0003677 // DNA binding // inferred from electronic annotation /// 0008270 // zinc ion binding // inferred from electronic annotation /// 0046872 // metal ion binding // inferred from electronic annotation	0
1554923_at	203286	ANKS6	ankyrin repeat and sterile alpha motif domain containing 6		0005634 // nucleus // inferred from direct assay /// 0005730 // nucleolus // inferred from direct assay /// 0005737 // cytoplasm // inferred from direct assay		0
1554933_at	11168	PSIP1	PC4 and SFRS1 interacting protein 1	0006350 // transcription // inferred from electronic annotation /// 0006355 // regulation of transcription, DNA-dependent // inferred from electronic annotation /// 0019047 // provirus integration // not recorded /// 0019059 // initiation of viral infection // not recorded /// 0044419 // interspecies interaction between organisms // inferred from electronic annotation	0005634 // nucleus // inferred from electronic annotation /// 0005829 // cytosol // not recorded	0003677 // DNA binding // inferred from electronic annotation	0
1554934_at	55213	RCBTB1	regulator of chromosome condensation (RCC1) and BTB (POZ) domain containing protein 1	0006350 // transcription // inferred from electronic annotation /// 0006355 // regulation of transcription, DNA-dependent // inferred from electronic annotation /// 0007049 // cell cycle // inferred from electronic annotation /// 0016568 // chromatin modification // inferred from electronic annotation	0005634 // nucleus // inferred from electronic annotation /// 0005737 // cytoplasm // inferred from direct assay	0005515 // protein binding // inferred from electronic annotation	0
1554943_at	7429	VIL1	villin 1	0006461 // protein complex assembly // traceable author statement /// 0007010 // cytoskeleton organization // inferred from electronic annotation /// 0051014 // actin filament severing // traceable author statement /// 0051016 // barbed-end actin filament capping // inferred from electronic annotation	0005634 // nucleus // inferred from direct assay /// 0005737 // cytoplasm // inferred from electronic annotation /// 0005737 // cytoplasm // inferred from direct assay /// 0005856 // cytoskeleton // inferred from electronic annotation /// 0043231 // intracellular membrane-bounded organelle // inferred from direct assay	0003779 // actin binding // inferred from electronic annotation /// 0005509 // calcium ion binding // inferred from electronic annotation /// 0005515 // protein binding // inferred from physical interaction	0
1554945_x_at	7429	VIL1	villin 1	0006461 // protein complex assembly // traceable author statement /// 0007010 // cytoskeleton organization // inferred from electronic annotation /// 0051014 // actin filament severing // traceable author statement /// 0051016 // barbed-end actin filament capping // inferred from electronic annotation	0005634 // nucleus // inferred from direct assay /// 0005737 // cytoplasm // inferred from electronic annotation /// 0005737 // cytoplasm // inferred from direct assay /// 0005856 // cytoskeleton // inferred from electronic annotation /// 0043231 // intracellular membrane-bounded organelle // inferred from direct assay	0003779 // actin binding // inferred from electronic annotation /// 0005509 // calcium ion binding // inferred from electronic annotation /// 0005515 // protein binding // inferred from physical interaction	0
1554947_at	38	ACAT1	acetyl-Coenzyme A acetyltransferase 1	0008152 // metabolic process // inferred from electronic annotation	0005739 // mitochondrion // traceable author statement /// 0005739 // mitochondrion // inferred from direct assay /// 0005739 // mitochondrion // inferred from electronic annotation /// 0005759 // mitochondrial matrix // not recorded	0003824 // catalytic activity // inferred from electronic annotation /// 0003985 // acetyl-CoA C-acetyltransferase activity // traceable author statement /// 0003985 // acetyl-CoA C-acetyltransferase activity // inferred from electronic annotation /// 0005515 // protein binding // inferred from physical interaction /// 0008415 // acyltransferase activity // inferred from electronic annotation ///…	0
1554960_at	339512	C1orf110	chromosome 1 open reading frame 110				0
1554973_a_at	57684	ZBTB26	zinc finger and BTB domain containing 26	0006350 // transcription // inferred from electronic annotation /// 0006355 // regulation of transcription, DNA-dependent // inferred from electronic annotation	0005622 // intracellular // inferred from electronic annotation /// 0005634 // nucleus // inferred from electronic annotation	0003676 // nucleic acid binding // inferred from electronic annotation /// 0003677 // DNA binding // inferred from electronic annotation /// 0005515 // protein binding // inferred from electronic annotation /// 0008270 // zinc ion binding // inferred from electronic annotation /// 0046872 // metal ion binding // inferred from electronic annotation	0
1554974_at	91703	ACY3	aspartoacylase (aminocyclase) 3	0008152 // metabolic process // inferred from electronic annotation	0005624 // membrane fraction // inferred from electronic annotation /// 0005737 // cytoplasm // inferred from electronic annotation /// 0016324 // apical plasma membrane // inferred from electronic annotation	0004046 // aminoacylase activity // inferred from electronic annotation /// 0008270 // zinc ion binding // inferred from electronic annotation /// 0016787 // hydrolase activity // inferred from electronic annotation /// 0016788 // hydrolase activity, acting on ester bonds // inferred from electronic annotation /// 0019807 // aspartoacylase activity // inferred from electronic annotation /// 00428…	0
1554980_a_at	467	ATF3	activating transcription factor 3	0006094 // gluconeogenesis // inferred from electronic annotation /// 0006350 // transcription // inferred from electronic annotation /// 0006355 // regulation of transcription, DNA-dependent // inferred from electronic annotation /// 0045449 // regulation of transcription // inferred from electronic annotation	0005634 // nucleus // inferred from electronic annotation /// 0005634 // nucleus // inferred from direct assay /// 0005730 // nucleolus // inferred from direct assay	0003677 // DNA binding // inferred from electronic annotation /// 0003700 // transcription factor activity // inferred from electronic annotation /// 0003700 // transcription factor activity // traceable author statement /// 0003714 // transcription corepressor activity // traceable author statement /// 0005515 // protein binding // inferred from physical interaction /// 0016564 // transcription …	0
1554985_at	252884	ZNF396	zinc finger protein 396	0006350 // transcription // inferred from electronic annotation /// 0006355 // regulation of transcription, DNA-dependent // inferred from electronic annotation	0005622 // intracellular // inferred from electronic annotation /// 0005634 // nucleus // inferred from electronic annotation /// 0005634 // nucleus // inferred from direct assay /// 0005737 // cytoplasm // inferred from electronic annotation /// 0005737 // cytoplasm // inferred from direct assay /// 0031965 // nuclear membrane // inferred from direct assay	0003676 // nucleic acid binding // inferred from electronic annotation /// 0003677 // DNA binding // inferred from electronic annotation /// 0003700 // transcription factor activity // inferred from electronic annotation /// 0008270 // zinc ion binding // inferred from electronic annotation /// 0046872 // metal ion binding // inferred from electronic annotation	0
1554986_a_at	399979	SNX19	sorting nexin 19	0006810 // transport // inferred from electronic annotation /// 0007154 // cell communication // inferred from electronic annotation /// 0015031 // protein transport // inferred from electronic annotation		0005515 // protein binding // inferred from physical interaction /// 0005515 // protein binding // inferred from electronic annotation /// 0035091 // phosphoinositide binding // inferred from electronic annotation	0
1554987_at	2802	GOLGA3	golgi autoantigen, golgin subfamily a, 3	0006891 // intra-Golgi vesicle-mediated transport // non-traceable author statement	0000139 // Golgi membrane // traceable author statement /// 0000139 // Golgi membrane // inferred from electronic annotation /// 0005737 // cytoplasm // inferred from electronic annotation /// 0005793 // ER-Golgi intermediate compartment // inferred from electronic annotation /// 0005794 // Golgi apparatus // traceable author statement /// 0005794 // Golgi apparatus // inferred from electronic an…	0005215 // transporter activity // non-traceable author statement /// 0005515 // protein binding // inferred from physical interaction /// 0005515 // protein binding // inferred from electronic annotation	0
1554999_at	153020	RASGEF1B	RasGEF domain family, member 1B	0007264 // small GTPase mediated signal transduction // inferred from electronic annotation /// 0051056 // regulation of small GTPase mediated signal transduction // inferred from electronic annotation	0005622 // intracellular // inferred from electronic annotation	0005085 // guanyl-nucleotide exchange factor activity // inferred from electronic annotation	0
1555001_at	132141	IQCF1	IQ motif containing F1				0
1555004_a_at	5933	RBL1	retinoblastoma-like 1 (p107)	0000122 // negative regulation of transcription from RNA polymerase II promoter // inferred from electronic annotation /// 0006350 // transcription // inferred from electronic annotation /// 0006355 // regulation of transcription, DNA-dependent // inferred from electronic annotation /// 0007049 // cell cycle // inferred from electronic annotation /// 0016568 // chromatin modification // inferred …	0005634 // nucleus // inferred from electronic annotation /// 0005667 // transcription factor complex // inferred from electronic annotation	0005515 // protein binding // inferred from physical interaction /// 0005515 // protein binding // inferred from electronic annotation	0
1555006_at	144406	WDR66	WD repeat domain 66				0
1555009_a_at	8871	SYNJ2	synaptojanin 2	0016311 // dephosphorylation // inferred from electronic annotation	0016020 // membrane // inferred from electronic annotation	0000166 // nucleotide binding // inferred from electronic annotation /// 0003676 // nucleic acid binding // inferred from electronic annotation /// 0003723 // RNA binding // inferred from electronic annotation /// 0004437 // inositol or phosphatidylinositol phosphatase activity // inferred from electronic annotation /// 0004439 // phosphatidylinositol-4,5-bisphosphate 5-phosphatase activity // in…	0
1555015_a_at	57541	ZNF398	zinc finger protein 398	0006350 // transcription // inferred from electronic annotation /// 0006355 // regulation of transcription, DNA-dependent // non-traceable author statement /// 0006355 // regulation of transcription, DNA-dependent // inferred from electronic annotation	0005622 // intracellular // inferred from electronic annotation /// 0005634 // nucleus // non-traceable author statement /// 0005634 // nucleus // inferred from electronic annotation	0003676 // nucleic acid binding // inferred from electronic annotation /// 0003677 // DNA binding // inferred from electronic annotation /// 0008270 // zinc ion binding // inferred from electronic annotation /// 0016563 // transcription activator activity // non-traceable author statement /// 0046872 // metal ion binding // inferred from electronic annotation	0
1555016_at	3603	IL16	interleukin 16 (lymphocyte chemoattractant factor)	0006935 // chemotaxis // inferred from electronic annotation /// 0006955 // immune response // traceable author statement /// 0030595 // leukocyte chemotaxis // inferred from electronic annotation /// 0050930 // induction of positive chemotaxis // inferred from electronic annotation	0005576 // extracellular region // inferred from electronic annotation /// 0005615 // extracellular space // traceable author statement /// 0005615 // extracellular space // inferred from electronic annotation /// 0005622 // intracellular // inferred from electronic annotation	0005125 // cytokine activity // inferred from electronic annotation /// 0005515 // protein binding // inferred from electronic annotation	0
1555022_at	6002	RGS12	regulator of G-protein signaling 12	0007165 // signal transduction // inferred from electronic annotation /// 0008277 // regulation of G-protein coupled receptor protein signaling pathway // traceable author statement /// 0009968 // negative regulation of signal transduction // inferred from electronic annotation	0000794 // condensed nuclear chromosome // traceable author statement /// 0005634 // nucleus // inferred from electronic annotation	0004871 // signal transducer activity // inferred from electronic annotation /// 0005057 // receptor signaling protein activity // inferred from electronic annotation /// 0005096 // GTPase activator activity // traceable author statement /// 0005096 // GTPase activator activity // inferred from electronic annotation /// 0005515 // protein binding // inferred from electronic annotation	0
1555024_at	53616	ADAM22	ADAM metallopeptidase domain 22	0006508 // proteolysis // inferred from electronic annotation /// 0007155 // cell adhesion // inferred from electronic annotation /// 0007162 // negative regulation of cell adhesion // non-traceable author statement /// 0007229 // integrin-mediated signaling pathway // inferred from electronic annotation /// 0007417 // central nervous system development // traceable author statement	0005576 // extracellular region // inferred from electronic annotation /// 0016020 // membrane // inferred from electronic annotation /// 0016021 // integral to membrane // non-traceable author statement /// 0016021 // integral to membrane // inferred from electronic annotation	0004222 // metalloendopeptidase activity // inferred from electronic annotation /// 0005178 // integrin binding // non-traceable author statement /// 0005515 // protein binding // inferred from physical interaction /// 0005515 // protein binding // inferred from electronic annotation /// 0008270 // zinc ion binding // inferred from electronic annotation /// 0046872 // metal ion binding // inferre…	0
1555034_at	7401	CLRN1	clarin 1	0007601 // visual perception // inferred from electronic annotation /// 0007605 // sensory perception of sound // inferred from mutant phenotype /// 0007605 // sensory perception of sound // inferred from electronic annotation /// 0045494 // photoreceptor cell maintenance // inferred from mutant phenotype /// 0050896 // response to stimulus // inferred from electronic annotation /// 0050953 // se…	0016020 // membrane // inferred from electronic annotation /// 0016021 // integral to membrane // inferred from electronic annotation		0
1555039_a_at	10257	ABCC4	ATP-binding cassette, sub-family C (CFTR/MRP), member 4	0006810 // transport // inferred from electronic annotation /// 0006811 // ion transport // inferred from electronic annotation	0005624 // membrane fraction // inferred from direct assay /// 0005886 // plasma membrane // inferred from direct assay /// 0016020 // membrane // inferred from electronic annotation /// 0016021 // integral to membrane // inferred from electronic annotation /// 0031088 // platelet dense granule membrane // inferred from direct assay	0000166 // nucleotide binding // inferred from electronic annotation /// 0005254 // chloride channel activity // inferred from electronic annotation /// 0005524 // ATP binding // inferred from electronic annotation /// 0016404 // 15-hydroxyprostaglandin dehydrogenase (NAD+) activity // non-traceable author statement /// 0016887 // ATPase activity // inferred from electronic annotation /// 0017111…	0
1555042_at	56302	TRPV5	transient receptor potential cation channel, subfamily V, member 5	0006810 // transport // inferred from electronic annotation /// 0006811 // ion transport // inferred from electronic annotation /// 0006816 // calcium ion transport // inferred from sequence or structural similarity /// 0006816 // calcium ion transport // traceable author statement /// 0006816 // calcium ion transport // inferred from electronic annotation /// 0051262 // protein tetramerization /…	0005886 // plasma membrane // inferred from electronic annotation /// 0005887 // integral to plasma membrane // inferred from direct assay /// 0016020 // membrane // inferred from electronic annotation /// 0016021 // integral to membrane // inferred from electronic annotation /// 0016324 // apical plasma membrane // inferred from electronic annotation	0005216 // ion channel activity // inferred from electronic annotation /// 0005262 // calcium channel activity // inferred from sequence or structural similarity /// 0005262 // calcium channel activity // inferred from electronic annotation /// 0005262 // calcium channel activity // traceable author statement /// 0005509 // calcium ion binding // inferred from electronic annotation /// 0005515 //…	0
1555046_at	2491	CENPI	centromere protein I	0007548 // sex differentiation // traceable author statement	0000775 // chromosome, centromeric region // inferred from electronic annotation /// 0005634 // nucleus // inferred from electronic annotation /// 0005694 // chromosome // inferred from electronic annotation		0
1555049_at	54084	C21orf29	chromosome 21 open reading frame 29	0007155 // cell adhesion // inferred from electronic annotation	0005576 // extracellular region // inferred from electronic annotation	0005198 // structural molecule activity // inferred from electronic annotation	0
1555055_at	23080	AVL9	AVL9 homolog (S. cerevisiase)		0016020 // membrane // inferred from electronic annotation /// 0016021 // integral to membrane // inferred from electronic annotation		0
1555057_at	4724	NDUFS4	NADH:ubiquinone oxidoreductase 18 kDa IP subunit mRNA, nuclear gene encoding mitochondrial protein	0001932 // regulation of protein amino acid phosphorylation // inferred from mutant phenotype /// 0006120 // mitochondrial electron transport, NADH to ubiquinone // non-traceable author statement /// 0006800 // oxygen and reactive oxygen species metabolic process // inferred from mutant phenotype /// 0006810 // transport // inferred from electronic annotation /// 0007420 // brain development // i…	0005739 // mitochondrion // inferred from electronic annotation /// 0005739 // mitochondrion // inferred from direct assay /// 0005743 // mitochondrial inner membrane // inferred from electronic annotation /// 0005746 // mitochondrial respiratory chain // inferred from electronic annotation /// 0005747 // mitochondrial respiratory chain complex I // inferred from mutant phenotype /// 0005747 // m…	0008137 // NADH dehydrogenase (ubiquinone) activity // inferred from mutant phenotype /// 0008137 // NADH dehydrogenase (ubiquinone) activity // inferred from electronic annotation /// 0016651 // oxidoreductase activity, acting on NADH or NADPH // inferred from electronic annotation	0
1555058_a_at	9926	LPGAT1	lysophosphatidylglycerol acyltransferase 1	0008152 // metabolic process // inferred from electronic annotation /// 0008654 // phospholipid biosynthetic process // inferred from electronic annotation	0005737 // cytoplasm // inferred from direct assay /// 0005783 // endoplasmic reticulum // inferred from electronic annotation /// 0005789 // endoplasmic reticulum membrane // inferred from electronic annotation /// 0016020 // membrane // inferred from electronic annotation /// 0016021 // integral to membrane // inferred from electronic annotation	0008415 // acyltransferase activity // inferred from electronic annotation /// 0016740 // transferase activity // inferred from electronic annotation	0
1555063_at	9098	USP6	ubiquitin specific peptidase 6 (Tre-2 oncogene)	0006464 // protein modification process // non-traceable author statement /// 0006511 // ubiquitin-dependent protein catabolic process // inferred from electronic annotation /// 0032313 // regulation of Rab GTPase activity // inferred from electronic annotation	0005622 // intracellular // inferred from electronic annotation /// 0005764 // lysosome // traceable author statement	0003676 // nucleic acid binding // traceable author statement /// 0004197 // cysteine-type endopeptidase activity // traceable author statement /// 0004221 // ubiquitin thiolesterase activity // inferred from electronic annotation /// 0005097 // Rab GTPase activator activity // inferred from electronic annotation /// 0005515 // protein binding // inferred from physical interaction /// 0008233 // …	0
1555065_x_at	9098	USP6	ubiquitin specific peptidase 6 (Tre-2 oncogene)	0006464 // protein modification process // non-traceable author statement /// 0006511 // ubiquitin-dependent protein catabolic process // inferred from electronic annotation /// 0032313 // regulation of Rab GTPase activity // inferred from electronic annotation	0005622 // intracellular // inferred from electronic annotation /// 0005764 // lysosome // traceable author statement	0003676 // nucleic acid binding // traceable author statement /// 0004197 // cysteine-type endopeptidase activity // traceable author statement /// 0004221 // ubiquitin thiolesterase activity // inferred from electronic annotation /// 0005097 // Rab GTPase activator activity // inferred from electronic annotation /// 0005515 // protein binding // inferred from physical interaction /// 0008233 // …	0
1555068_at	65125	WNK1	WNK lysine deficient protein kinase 1	0006468 // protein amino acid phosphorylation // inferred from direct assay /// 0006468 // protein amino acid phosphorylation // inferred from electronic annotation /// 0006811 // ion transport // inferred from sequence or structural similarity /// 0007243 // protein kinase cascade // inferred from direct assay /// 0050794 // regulation of cellular process // inferred from sequence or structural …	0005625 // soluble fraction // inferred from electronic annotation /// 0005737 // cytoplasm // inferred from direct assay /// 0005737 // cytoplasm // non-traceable author statement /// 0005737 // cytoplasm // inferred from electronic annotation /// 0042598 // vesicular fraction // inferred from electronic annotation	0000166 // nucleotide binding // inferred from electronic annotation /// 0004672 // protein kinase activity // inferred from electronic annotation /// 0004674 // protein serine/threonine kinase activity // inferred from direct assay /// 0004674 // protein serine/threonine kinase activity // inferred from electronic annotation /// 0004860 // protein kinase inhibitor activity // inferred from elect…	0
1555074_a_at	27133	KCNH5	potassium voltage-gated channel, subfamily H (eag-related), member 5	0000160 // two-component signal transduction system (phosphorelay) // inferred from electronic annotation /// 0006355 // regulation of transcription, DNA-dependent // inferred from electronic annotation /// 0006810 // transport // inferred from electronic annotation /// 0006811 // ion transport // inferred from electronic annotation /// 0006813 // potassium ion transport // inferred from electron…	0016020 // membrane // inferred from electronic annotation /// 0016021 // integral to membrane // inferred from electronic annotation	0000155 // two-component sensor activity // inferred from electronic annotation /// 0004871 // signal transducer activity // inferred from electronic annotation /// 0005216 // ion channel activity // inferred from electronic annotation /// 0005244 // voltage-gated ion channel activity // inferred from electronic annotation /// 0005249 // voltage-gated potassium channel activity // inferred from e…	0
1555078_at	283933	ZNF843	zinc finger protein 843		0005622 // intracellular // inferred from electronic annotation	0003676 // nucleic acid binding // inferred from electronic annotation /// 0008270 // zinc ion binding // inferred from electronic annotation /// 0046872 // metal ion binding // inferred from electronic annotation	0
1555082_a_at	79858	NEK11	NIMA (never in mitosis gene a)- related kinase 11	0006468 // protein amino acid phosphorylation // inferred from direct assay /// 0006468 // protein amino acid phosphorylation // inferred from electronic annotation /// 0007049 // cell cycle // inferred from electronic annotation /// 0007243 // protein kinase cascade // inferred from direct assay /// 0031573 // intra-S DNA damage checkpoint // inferred from direct assay	0005634 // nucleus // inferred from electronic annotation /// 0005730 // nucleolus // inferred from direct assay	0000166 // nucleotide binding // inferred from electronic annotation /// 0000287 // magnesium ion binding // inferred from electronic annotation /// 0004672 // protein kinase activity // inferred from electronic annotation /// 0004674 // protein serine/threonine kinase activity // inferred from direct assay /// 0004674 // protein serine/threonine kinase activity // inferred from electronic annota…	0
1555083_at	399670	MGC34774	ribosomal protein L13A pseudogene		0005840 // ribosome // inferred from electronic annotation		0
1555090_x_at	130827	TMEM182	transmembrane protein 182		0016020 // membrane // inferred from electronic annotation /// 0016021 // integral to membrane // inferred from electronic annotation		0
1555091_at	9647	PPM1F	protein phosphatase 1F (PP2C domain containing)	0006470 // protein amino acid dephosphorylation // inferred from electronic annotation /// 0006915 // apoptosis // inferred from electronic annotation	0008287 // protein serine/threonine phosphatase complex // inferred from electronic annotation	0000287 // magnesium ion binding // inferred from electronic annotation /// 0003824 // catalytic activity // inferred from electronic annotation /// 0004721 // phosphoprotein phosphatase activity // inferred from electronic annotation /// 0004722 // protein serine/threonine phosphatase activity // inferred from electronic annotation /// 0016301 // kinase activity // inferred from electronic annot…	0
1555092_at	79805	VASH2	vasohibin 2				0
1555097_a_at	5737	PTGFR	prostaglandin F receptor (FP)	0007165 // signal transduction // inferred from electronic annotation /// 0007186 // G-protein coupled receptor protein signaling pathway // inferred from electronic annotation /// 0007186 // G-protein coupled receptor protein signaling pathway // traceable author statement /// 0007567 // parturition // traceable author statement	0005886 // plasma membrane // inferred from electronic annotation /// 0005887 // integral to plasma membrane // traceable author statement /// 0016020 // membrane // inferred from electronic annotation /// 0016021 // integral to membrane // inferred from electronic annotation	0004871 // signal transducer activity // inferred from electronic annotation /// 0004872 // receptor activity // inferred from electronic annotation /// 0004930 // G-protein coupled receptor activity // inferred from electronic annotation /// 0004958 // prostaglandin F receptor activity // inferred from electronic annotation /// 0004958 // prostaglandin F receptor activity // traceable author sta…	0
1555098_a_at	783	CACNB2	calcium channel, voltage-dependent, beta 2 subunit	0006810 // transport // inferred from electronic annotation /// 0006810 // transport // traceable author statement /// 0006811 // ion transport // inferred from electronic annotation /// 0006816 // calcium ion transport // inferred from electronic annotation /// 0006816 // calcium ion transport // non-traceable author statement /// 0007528 // neuromuscular junction development // traceable author…	0005886 // plasma membrane // inferred from electronic annotation /// 0005887 // integral to plasma membrane // non-traceable author statement /// 0005891 // voltage-gated calcium channel complex // traceable author statement /// 0016020 // membrane // inferred from electronic annotation	0005216 // ion channel activity // inferred from electronic annotation /// 0005244 // voltage-gated ion channel activity // inferred from electronic annotation /// 0005245 // voltage-gated calcium channel activity // inferred from electronic annotation /// 0005245 // voltage-gated calcium channel activity // traceable author statement /// 0005262 // calcium channel activity // inferred from elect…	0
1555100_at	200558	APLF	aprataxin and PNKP like factor	0006281 // DNA repair // inferred from electronic annotation /// 0006974 // response to DNA damage stimulus // inferred from electronic annotation /// 0007165 // signal transduction // inferred from electronic annotation /// 0007186 // G-protein coupled receptor protein signaling pathway // inferred from electronic annotation	0005634 // nucleus // inferred from electronic annotation /// 0005737 // cytoplasm // inferred from electronic annotation /// 0005886 // plasma membrane // inferred from electronic annotation /// 0016020 // membrane // inferred from electronic annotation /// 0016021 // integral to membrane // inferred from electronic annotation	0004871 // signal transducer activity // inferred from electronic annotation /// 0004872 // receptor activity // inferred from electronic annotation /// 0004930 // G-protein coupled receptor activity // inferred from electronic annotation /// 0004983 // neuropeptide Y receptor activity // inferred from electronic annotation /// 0005515 // protein binding // inferred from physical interaction /// …	0
1555103_s_at	2252	FGF7	fibroblast growth factor 7 (keratinocyte growth factor)	0007165 // signal transduction // non-traceable author statement /// 0008283 // cell proliferation // inferred from electronic annotation /// 0008284 // positive regulation of cell proliferation // traceable author statement /// 0008543 // fibroblast growth factor receptor signaling pathway // not recorded /// 0008544 // epidermis development // traceable author statement /// 0009611 // response …	0005576 // extracellular region // not recorded /// 0005576 // extracellular region // inferred from electronic annotation	0008083 // growth factor activity // inferred from electronic annotation /// 0008083 // growth factor activity // traceable author statement	1
1555107_a_at	57654	KIAA1530	KIAA1530				0
1555108_at	84068	SLC10A7	solute carrier family 10 (sodium/bile acid cotransporter family), member 7	0006810 // transport // inferred from electronic annotation /// 0006811 // ion transport // inferred from electronic annotation /// 0006814 // sodium ion transport // inferred from electronic annotation	0016020 // membrane // inferred from electronic annotation /// 0016021 // integral to membrane // inferred from electronic annotation	0008508 // bile acid:sodium symporter activity // inferred from electronic annotation /// 0015293 // symporter activity // inferred from electronic annotation /// 0031402 // sodium ion binding // inferred from electronic annotation	0
1555112_a_at	57821	C1orf114	chromosome 1 open reading frame 114				0
1555113_at	117583	PARD3B	par-3 partitioning defective 3 homolog B (C. elegans)	0007049 // cell cycle // inferred from electronic annotation /// 0051301 // cell division // inferred from electronic annotation	0005923 // tight junction // inferred from electronic annotation /// 0012505 // endomembrane system // inferred from electronic annotation /// 0016020 // membrane // inferred from electronic annotation /// 0030054 // cell junction // inferred from electronic annotation	0005515 // protein binding // inferred from electronic annotation	0
1555114_at	23545	ATP6V0A2	ATPase, H+ transporting, lysosomal V0 subunit a2	0006810 // transport // inferred from electronic annotation /// 0006811 // ion transport // inferred from electronic annotation /// 0006955 // immune response // traceable author statement /// 0015986 // ATP synthesis coupled proton transport // inferred from electronic annotation /// 0015992 // proton transport // inferred from electronic annotation	0001669 // acrosome // inferred from electronic annotation /// 0005768 // endosome // inferred from electronic annotation /// 0005886 // plasma membrane // inferred from electronic annotation /// 0010008 // endosome membrane // inferred from electronic annotation /// 0016020 // membrane // inferred from electronic annotation /// 0016021 // integral to membrane // inferred from electronic annotati…	0005515 // protein binding // inferred from electronic annotation /// 0005515 // protein binding // inferred from physical interaction /// 0015078 // hydrogen ion transmembrane transporter activity // inferred from electronic annotation	0
1555118_at	956	ENTPD3	ectonucleoside triphosphate diphosphohydrolase 3	0009134 // nucleoside diphosphate catabolic process // inferred from electronic annotation /// 0009143 // nucleoside triphosphate catabolic process // inferred from electronic annotation	0005886 // plasma membrane // inferred from electronic annotation /// 0016020 // membrane // inferred from electronic annotation /// 0016021 // integral to membrane // inferred from electronic annotation	0000287 // magnesium ion binding // inferred from electronic annotation /// 0005509 // calcium ion binding // inferred from electronic annotation /// 0016787 // hydrolase activity // inferred from electronic annotation /// 0017110 // nucleoside-diphosphatase activity // inferred from electronic annotation /// 0017111 // nucleoside-triphosphatase activity // inferred from electronic annotation	0
[truncated: 53,899 more rows]
